# Supplementary material for: Hub Genes, Diagnostic Model, and Predicted Drugs Related to Iron Metabolism in Alzheimer's Disease
Source: Front Aging Neurosci. 2022 Jul 7;14:949083. doi: 10.3389/fnagi.2022.949083 (PMC9300955; doi:10.3389/fnagi.2022.949083)
Supplement: Supplementary Table 1 — Five hundred twenty genes obtained from 14 iron metabolism-related gene sets. [file Table_1.XLSX]

## Sheet: Table S1
Table S1: 520 genes obtained from 14 iron metabolism-related gene sets.
GOBP_IRON_ION_HOMEOSTASIS	GOBP_IRON_ION_IMPORT_ACROSS_PLASMA_MEMBRANE	GOBP_HEME_METABOLIC_PROCESS	GOBP_IRON_COORDINATION_ENTITY_TRANSPORT	GOBP_CELLULAR_IRON_ION_HOMEOSTASIS	GOBP_IRON_ION_TRANSPORT	GOMF_4_IRON_4_SULFUR_CLUSTER_BINDING	HALLMARK_HEME_METABOLISM	GOMF_IRON_ION_BINDING	HEME_BIOSYNTHETIC_PROCESS	GOBP_RESPONSE_TO_IRON_ION	GOMF_2_IRON_2_SULFUR_CLUSTER_BINDING	REACTOME_IRON_UPTAKE_AND_TRANSPORT	MODULE_540
ABCB6	HFE	ALAD	ABCB6	ABCB6	ABCB6	ABCE1	ABCB6	ABCE1	ALAD	ABAT	AIFM3	ABCG2	CP
ABCB7	IFNG	ALAS1	ABCB7	ABCB7	ABCB7	ACO1	ABCG2	ACO2	ALAS1	ACO1	AOX1	ACO1	FTH1
ACO1	ISCU	ALAS2	ABCC5	ACO1	ABCC5	ACO2	ACKR1	ACP5	ALAS2	ALAD	BOLA2	ATP6AP1	HFE
ALAS2	MIR210	AMBP	ASIC3	ALAS2	ARHGAP1	BRIP1	ACP5	ADI1	COX10	ATG5	BOLA2B	ATP6V0A1	HPX
ATP13A2	SLC39A8	ATP5IF1	C1orf194	ATP13A2	ASIC3	CDK5RAP1	ACSL6	AGMO	COX15	ATP7A	CIAPIN1	ATP6V0A2	LTF
ATP6AP1	SLC6A9	BDH2	FLVCR1	ATP6AP1	ATP7A	CDKAL1	ADD1	ALKBH1	CPOX	B2M	CISD1	ATP6V0A4	MT2A
ATP6V0A2	STEAP2	BLVRA	FLVCR2	ATP6V0A2	B2M	CIAO3	ADD2	ALKBH2	FECH	BCL2	CISD2	ATP6V0B	MYC
ATP6V0D1		BLVRB	HPX	ATP6V0D1	C1orf194	CIAPIN1	ADIPOR1	ALKBH3	NFE2L1	BECN1	CISD3	ATP6V0C	SRI
ATP6V1A		COX10	HRG	ATP6V1A	CLTC	DDX11	AGPAT4	ALKBH8	PPOX	BMP6	FDX1	ATP6V0D1	TF
ATP6V1G1		COX15	LCN2	ATP6V1G1	CP	DNA2	AHSP	ALOX12	TSPO	CCND1	FDX2	ATP6V0D2	TFRC
B2M		CPOX	PGRMC2	BMP6	CYBRD1	DPYD	ALAD	ALOX12B		CPOX	FECH	ATP6V0E1
BDH2		FECH	SLC22A17	BOLA2	DNM2	ELP3	ALAS2	ALOX15		CYBRD1	FXN	ATP6V0E2
BMP6		FXN	SLC46A1	BOLA2B	FLVCR1	ERCC2	ALDH1L1	ALOX15B		CYP1A1	GLRX2	ATP6V1A
BOLA2		HMBS	SLC48A1	CCDC115	FLVCR2	ETFDH	ALDH6A1	ALOX5		DRD2	GLRX5	ATP6V1B1
BOLA2B		HMOX1		CP	FTH1	EXO5	ANK1	ALOXE3		FXN	ISCA1	ATP6V1B2
BTBD9		HMOX2		CYB561	FTH1P19	IREB2	AQP3	AOX1		G6PD	ISCA2	ATP6V1C1
CCDC115		HPX		CYB561A3	FTHL17	ISCA2	ARHGEF12	BBOX1		HAMP	ISCU	ATP6V1C2
CP		IBA57		CYBRD1	FTL	LIAS	ARL2BP	CALR		HFE	NDUFS1	ATP6V1D
CYB561		IREB2		ERFE	FTMT	MOCS1	ASNS	CDO1		HIF1A	NDUFV2	ATP6V1E1
CYB561A3		NFE2L1		FLVCR1	HAMP	MUTYH	ATG4A	CH25H		HMOX1	RFESD	ATP6V1E2
CYBRD1		PGRMC1		FRRS1	HEPH	NDUFS1	ATP6V0A1	CYGB		MAP1LC3A	SDHB	ATP6V1F
EIF2AK1		PPOX		FTH1	HEPHL1	NDUFS2	BACH1	CYP11A1		PDX1	UQCRFS1	ATP6V1G1
EPAS1		SLC11A2		FTH1P19	HFE	NDUFS7	BCAM	CYP11B1		SLC11A2	UQCRFS1P1	ATP6V1G2
EPB42		SLC25A38		FTHL17	HPX	NDUFS8	BLVRA	CYP11B2		SLC40A1	XDH	ATP6V1G3
ERFE		SLC25A39		FTL	HRG	NDUFV1	BLVRB	CYP17A1		SLC6A3		ATP6V1H
FBXL5		SLC6A9		FTMT	IFNG	NFU1	BMP2K	CYP19A1		SNCA		CAND1
FLVCR1		SRRD		FXN	IREB2	NTHL1	BNIP3L	CYP1A1		TF		CP
FRRS1		TMEM14C		GDF2	ISCU	NUBP1	BPGM	CYP1A2		TFAP2A		CUL1
FTH1		TSPO		GLRX3	LCN2	NUBP2	BSG	CYP1B1		TFF1		CYBRD1
FTH1P19		UGT1A1		HAMP	LMTK2	NUBPL	BTG2	CYP20A1		TFR2		FBXL5
FTHL17		UGT1A4		HEPH	LTF	POLD1	BTRC	CYP21A2		TFRC		FLVCR1
FTL		UROD		HEPHL1	MCOLN1	POLE	C3	CYP24A1				FTH1
FTMT		UROS		HFE	MELTF	PPAT	CA1	CYP26A1				FTL
FXN				HIF1A	MIR210	PRIM2	CA2	CYP26B1				FTMT
GDF2				HJV	MMGT1	REV3L	CAST	CYP26C1				GLRX3
GLRX3				HMOX1	NECTIN1	RSAD1	CAT	CYP27A1				HEPH
HAMP				HPX	PGRMC2	RSAD2	CCDC28A	CYP27B1				HFE
HEPH				IFNG	RAB11B	RTEL1	CCND3	CYP27C1				HMOX1
HEPHL1				IREB2	REP15	SDHB	CDC27	CYP2A13				HMOX2
HFE				ISCU	SCARA5	TYW1	CDR2	CYP2A6				IREB2
HIF1A				LCN2	SFXN1	TYW1B	CIR1	CYP2A7				LCN2
HJV				MIR210	SLC11A1		CLCN3	CYP2B6				MCOLN1
HMOX1				MYC	SLC11A2		CLIC2	CYP2C18				NEDD8
HMOX2				NCOA4	SLC22A17		CPOX	CYP2C19				RPS27A
HPX				NDFIP1	SLC25A28		CROCCP2	CYP2C8				SKP1
HYAL2				NUBP1	SLC25A37		CTNS	CYP2C9				SLC11A2
IFNG				SCARA5	SLC39A14		CTSB	CYP2D6				SLC22A17
IREB2				SLC11A1	SLC39A8		CTSE	CYP2D7				SLC40A1
ISCU				SLC11A2	SLC40A1		DAAM1	CYP2E1				SLC46A1
LCN2				SLC22A17	SLC46A1		DCAF10	CYP2F1				STEAP2
LTF				SLC39A14	SLC48A1		DCAF11	CYP2G1P				STEAP3
MELTF				SLC39A8	SLC6A9		DCUN1D1	CYP2J2				TCIRG1
MIR210				SLC40A1	STEAP2		DMTN	CYP2R1				TF
MYC				SLC46A1	STEAP3		E2F2	CYP2S1				TFR2
NCOA4				SLC6A9	STEAP4		EIF2AK1	CYP2U1				TFRC
NDFIP1				SMAD4	TF		ELL2	CYP2W1				UBA52
NEO1				SOD1	TFR2		ENDOD1	CYP39A1				UBB
NUBP1				SRI	TFRC		EPB41	CYP3A4				UBC
PICALM				STEAP2	TTYH1		EPB42	CYP3A43
RHAG				STEAP4			EPOR	CYP3A5
SCARA5				TF			ERMAP	CYP3A7
SLC11A1				TFR2			EZH1	CYP46A1
SLC11A2				TFRC			FBXO34	CYP4A11
SLC22A17				TMEM199			FBXO7	CYP4A22
SLC25A28				TMPRSS6			FBXO9	CYP4B1
SLC25A37				TTC7A			FECH	CYP4F11
SLC39A14							FN3K	CYP4F12
SLC39A8							FOXJ2	CYP4F2
SLC40A1							FOXO3	CYP4F22
SLC46A1							FTCD	CYP4F3
SLC6A9							GAPVD1	CYP4F8
SMAD4							GATA1	CYP4V2
SOD1							GCLC	CYP4X1
SOD2							GCLM	CYP4Z1
SRI							GDE1	CYP4Z2P
STEAP1							GLRX5	CYP51A1
STEAP2							GMPS	CYP7A1
STEAP3							GYPA	CYP7B1
STEAP4							GYPB	CYP8B1
TF							GYPC	DNAJC24
TFR2							GYPE	DOHH
TFRC							H1-0	EGLN1
TMEM199							H4C3	EGLN2
TMPRSS6							HAGH	EGLN3
TTC7A							HBB	ETHE1
							HBBP1	FA2H
							HBD	FAXDC2
							HBQ1	FBXL5
							HBZ	FDX1
							HDGF	FECH
							HEBP1	FTH1
							HMBS	FTH1P19
							HTATIP2	FTHL17
							HTRA2	FTL
							ICAM4	FTMT
							IGSF3	FTO
							ISCA1	FXN
							KAT2B	HAAO
							KDM7A	HBA1
							KEL	HBA2
							KHNYN	HBQ1
							KLF1	HBZ
							KLF3	HEPH
							LAMP2	HIF1AN
							LMO2	ISCA2
							LPIN2	ISCU
							LRP10	JMJD6
							MAP2K3	KDM3A
							MARCHF2	KDM7A
							MARCHF8	LCN2
							MARK3	LTF
							MBOAT2	MELTF
							MFHAS1	MIOX
							MGST3	MSMO1
							MINPP1	NFU1
							MKRN1	OGFOD1
							MOCOS	OGFOD2
							MOSPD1	OGFOD3
							MPP1	P3H1
							MXI1	P3H2
							MYL4	P3H3
							NARF	P4HA1
							NCOA4	P4HA2
							NEK7	P4HA3
							NFE2	P4HTM
							NFE2L1	PAH
							NNT	PHF2
							NR3C1	PHF8
							NUDT4	PHYH
							OPTN	PLOD1
							OSBP2	PLOD2
							P4HA2	PLOD3
							PC	PPEF1
							PDZK1IP1	PPEF2
							PGLS	PTGIS
							PICALM	RIOX1
							PIGQ	RRM2
							PPOX	SC5D
							PPP2R5B	SCD
							PRDX2	SCD5
							PSMD9	SNCA
							RAD23A	TBXAS1
							RANBP10	TET1
							RAP1GAP	TET2
							RBM38	TF
							RBM5	TH
							RCL1	TMLHE
							RHAG	TPH1
							RHCE	TPH2
							RHD	TYW5
							RIOK3	XDH
							RNF123
							RNF19A
							SDCBP
							SEC14L1
							SELENBP1
							SIDT2
							SLC10A3
							SLC11A2
							SLC22A4
							SLC25A37
							SLC25A38
							SLC2A1
							SLC30A1
							SLC30A10
							SLC4A1
							SLC66A2
							SLC6A8
							SLC6A9
							SLC7A11
							SMOX
							SNCA
							SPTA1
							SPTB
							SYNJ1
							TAL1
							TCEA1
							TENT5C
							TFDP2
							TFRC
							TMCC2
							TMEM9B
							TNRC6B
							TNS1
							TOP1
							TRAK2
							TRIM10
							TRIM58
							TSPAN5
							TSPO2
							TYR
							UBAC1
							UCP2
							UROD
							UROS
							USP15
							VEZF1
							XK
							XPO7
							YPEL5
