# Supplementary material for: Hub Genes, Diagnostic Model, and Predicted Drugs Related to Iron Metabolism in Alzheimer's Disease
Source: Front Aging Neurosci. 2022 Jul 7;14:949083. doi: 10.3389/fnagi.2022.949083 (PMC9300955; doi:10.3389/fnagi.2022.949083)
Supplement: Supplementary Table 3 — Differentially expressed genes between AD and ND samples in GSE132903. [file Table_3.XLSX]

## Sheet: Table S3
Table S3: Differentially expressed genes between AD and ND samples in GSE132903.
Gene	logFC	AveExpr	t	P.Value	adj.P.Val	B
KIAA0556	0.334731	8.59858	10.6108	4.83e-21	1.39e-16	37.1421
NIPBL	0.486717	8.67561	10.4494	1.44e-20	1.98e-16	36.076
ZNF438	0.237666	7.06522	10.3964	2.06e-20	1.98e-16	35.7269
RBPJ	0.538723	7.42578	10.3236	3.36e-20	2.42e-16	35.2483
STAG1	0.328545	7.5622	10.2731	4.72e-20	2.72e-16	34.9166
MCM7	0.773756	8.70133	10.2005	7.68e-20	2.91e-16	34.4408
TMEM150A	0.503583	7.873	10.1999	7.71e-20	2.91e-16	34.4369
SSH3	0.430174	7.55944	10.193	8.07e-20	2.91e-16	34.3916
NDUFAB1	-0.549321	11.0992	-10.0815	1.7e-19	5.46e-16	33.6631
HBP1	0.41322	7.93875	10.0461	2.16e-19	6.22e-16	33.4323
NFKB1	0.44756	9.12473	9.83653	8.7e-19	2.28e-15	32.0708
ZHX3	0.623271	8.78948	9.75903	1.45e-18	3.23e-15	31.5695
LASS1	0.686226	8.38016	9.75899	1.45e-18	3.23e-15	31.5693
MZF1	0.333252	9.23984	9.70947	2.02e-18	3.93e-15	31.2498
NFKBIA	0.821211	10.6749	9.70767	2.04e-18	3.93e-15	31.2382
TNIP1	0.402174	7.76369	9.69419	2.23e-18	4.03e-15	31.1513
PLEKHH3	0.506778	7.78723	9.67597	2.52e-18	4.27e-15	31.0339
CMTM3	0.587798	7.80303	9.6214	3.61e-18	5.78e-15	30.6828
CHST6	0.72479	7.3397	9.53772	6.25e-18	9.5e-15	30.1458
PLXNB1	0.892417	9.06322	9.51673	7.18e-18	1.04e-14	30.0113
PPP4R1	0.293914	9.14087	9.45869	1.05e-17	1.44e-14	29.6401
ZNF511	0.34858	8.19589	9.44023	1.19e-17	1.55e-14	29.5222
PLCE1	0.402111	7.4654	9.39262	1.62e-17	1.9e-14	29.2185
ARRDC2	0.731726	7.63466	9.38903	1.66e-17	1.9e-14	29.1956
POLR3H	0.569115	7.88525	9.38486	1.7e-17	1.9e-14	29.169
POGK	0.480884	9.57564	9.38421	1.71e-17	1.9e-14	29.1649
DDX39	0.482232	8.5544	9.37204	1.85e-17	1.93e-14	29.0874
RAF1	0.292085	8.41443	9.36997	1.88e-17	1.93e-14	29.0742
CMTM4	0.312597	10.2023	9.34356	2.23e-17	2.19e-14	28.9061
C16orf53	0.459061	8.82828	9.34019	2.28e-17	2.19e-14	28.8846
CAPS	0.82616	7.89729	9.32864	2.46e-17	2.25e-14	28.8112
CENTD2	0.3051	6.84042	9.32591	2.5e-17	2.25e-14	28.7939
SAP30L	0.408935	8.03735	9.31784	2.63e-17	2.3e-14	28.7426
HSPB3	-0.633786	7.6007	-9.29793	3e-17	2.5e-14	28.6161
SERTAD3	0.319302	6.89699	9.29545	3.05e-17	2.5e-14	28.6004
NUP188	0.255068	6.99856	9.29209	3.12e-17	2.5e-14	28.579
C15orf52	0.801849	8.7807	9.26345	3.75e-17	2.93e-14	28.3973
KRAS	-0.369266	7.93168	-9.25467	3.97e-17	3.02e-14	28.3417
PTBP1	0.590503	10.4184	9.24405	4.26e-17	3.06e-14	28.2744
NAP1L5	-0.993304	9.17647	-9.24127	4.34e-17	3.06e-14	28.2568
EZR	0.73314	11.8436	9.24106	4.34e-17	3.06e-14	28.2554
NSBP1	0.373935	7.44059	9.23445	4.53e-17	3.11e-14	28.2136
ENAH	0.470563	8.76532	9.22665	4.77e-17	3.2e-14	28.1642
POLR2H	0.335756	9.86193	9.21382	5.18e-17	3.4e-14	28.083
ACRV1	-0.272941	6.7748	-9.2067	5.43e-17	3.46e-14	28.0379
HSD17B1	0.288637	6.57874	9.2031	5.55e-17	3.46e-14	28.0151
CHP	-0.497488	8.89486	-9.20066	5.64e-17	3.46e-14	27.9997
TRIM5	0.189885	6.53952	9.17211	6.79e-17	4.08e-14	27.8193
FYCO1	0.466704	7.50566	9.16659	7.04e-17	4.1e-14	27.7844
CTDSP2	0.520711	9.45074	9.16072	7.31e-17	4.1e-14	27.7473
NEDD8	-0.221725	12.3197	-9.15968	7.36e-17	4.1e-14	27.7408
VIL2	0.812418	11.1021	9.15924	7.38e-17	4.1e-14	27.738
MRPL15	-0.434694	8.68853	-9.14478	8.1e-17	4.41e-14	27.6467
BPTF	0.323642	7.37293	9.13837	8.45e-17	4.51e-14	27.6063
MID1IP1	0.765968	8.99019	9.12093	9.45e-17	4.96e-14	27.4964
SETD2	0.24881	8.69237	9.11133	1.01e-16	5.18e-14	27.4358
CHCHD9	-0.519717	9.57724	-9.0888	1.16e-16	5.8e-14	27.2939
NRN1	-0.45709	7.30217	-9.08838	1.17e-16	5.8e-14	27.2913
RHOQ	0.68083	10.8197	9.08186	1.22e-16	5.91e-14	27.2503
TUBB4Q	-0.637508	8.75999	-9.08025	1.23e-16	5.91e-14	27.2401
PSTPIP1	0.167657	6.36764	9.06039	1.4e-16	6.61e-14	27.1153
MLLT6	0.630482	9.53965	9.04943	1.5e-16	6.98e-14	27.0463
CCDC102A	0.41596	6.83111	9.02982	1.7e-16	7.71e-14	26.9232
LOC649095	-0.360385	6.79143	-9.0266	1.74e-16	7.71e-14	26.903
KLHDC9	-0.296453	8.65356	-9.02431	1.76e-16	7.71e-14	26.8886
PFN2	-0.894448	11.0078	-9.02427	1.76e-16	7.71e-14	26.8883
STK38	0.38448	7.95211	9.02192	1.79e-16	7.71e-14	26.8736
ITSN1	0.722666	8.90917	9.012	1.91e-16	8.1e-14	26.8113
ITGA10	0.472637	7.10418	9.00175	2.04e-16	8.52e-14	26.7471
C19orf30	-0.392373	7.02337	-8.99053	2.19e-16	9.03e-14	26.6767
COPS8	-0.477177	9.9363	-8.9819	2.32e-16	9.16e-14	26.6226
TBC1D20	0.318719	7.73022	8.98177	2.32e-16	9.16e-14	26.6219
C21orf62	0.213909	6.34123	8.9814	2.32e-16	9.16e-14	26.6196
RBM6	0.62936	9.32962	8.97975	2.35e-16	9.16e-14	26.6092
TUBB2A	-1.0335	10.8186	-8.97717	2.39e-16	9.18e-14	26.593
SCARF2	0.131456	6.50104	8.95212	2.8e-16	1.06e-13	26.4362
CYTSA	0.428047	10.1717	8.94703	2.9e-16	1.08e-13	26.4044
C17orf102	-0.131659	6.37021	-8.94643	2.91e-16	1.08e-13	26.4006
ATP5H	-0.422407	11.5248	-8.93002	3.23e-16	1.18e-13	26.298
HOMER3	0.423755	6.83863	8.92435	3.35e-16	1.21e-13	26.2626
C6orf225	0.633943	7.98851	8.9188	3.47e-16	1.24e-13	26.2279
SNORD104	0.40216	7.13508	8.91069	3.66e-16	1.29e-13	26.1772
TGIF2	0.243499	6.58704	8.90457	3.8e-16	1.32e-13	26.139
DNALI1	0.532901	8.66081	8.88417	4.33e-16	1.48e-13	26.0117
MGC5457	0.355933	7.19512	8.88294	4.37e-16	1.48e-13	26.0041
LOC100128888	0.539552	7.26991	8.87792	4.51e-16	1.51e-13	25.9728
TRABD	0.758277	9.7382	8.85903	5.09e-16	1.69e-13	25.8551
FAM59A	0.239595	7.08824	8.85276	5.3e-16	1.74e-13	25.816
SLC35A2	-0.294524	7.8322	-8.83946	5.76e-16	1.87e-13	25.7332
BRF2	-0.275541	7.42395	-8.83385	5.97e-16	1.92e-13	25.6983
VGF	-1.22919	9.70115	-8.82524	6.31e-16	2e-13	25.6447
ATG16L2	0.322768	7.30311	8.82343	6.39e-16	2e-13	25.6334
LOC642921	0.237758	6.73817	8.82103	6.48e-16	2e-13	25.6185
B4GALT4	0.386939	7.77111	8.81998	6.53e-16	2e-13	25.612
RING1	0.259402	10.8484	8.80681	7.1e-16	2.16e-13	25.5302
PHF16	0.369345	7.39907	8.80066	7.38e-16	2.22e-13	25.4919
ILK	0.363757	10.0567	8.78525	8.14e-16	2.42e-13	25.3962
PPFIA1	0.407251	9.76195	8.78406	8.21e-16	2.42e-13	25.3888
CBLB	0.297993	7.51772	8.77961	8.44e-16	2.45e-13	25.3612
GTF2H3	-0.307431	7.15528	-8.77897	8.48e-16	2.45e-13	25.3572
LOC730183	0.270734	7.10281	8.75823	9.67e-16	2.76e-13	25.2286
CHD7	0.563422	8.46729	8.75309	9.99e-16	2.83e-13	25.1968
VKORC1L1	-0.435045	7.52238	-8.75118	1.01e-15	2.83e-13	25.1849
C5orf22	-0.418651	6.90191	-8.74815	1.03e-15	2.86e-13	25.1661
NT5DC3	-0.619064	8.87074	-8.73288	1.14e-15	3.12e-13	25.0715
CFLAR	0.758789	9.18545	8.72668	1.18e-15	3.22e-13	25.0331
LOC728153	0.478555	7.9258	8.72278	1.21e-15	3.27e-13	25.009
LOC642995	0.186815	6.82758	8.71952	1.24e-15	3.3e-13	24.9888
RAPGEF3	0.823853	7.92603	8.71843	1.25e-15	3.3e-13	24.9821
KAT2A	0.442953	10.2059	8.70704	1.34e-15	3.51e-13	24.9117
SPHKAP	-0.603457	7.2031	-8.70094	1.39e-15	3.62e-13	24.8739
KANK2	0.356272	6.89958	8.69607	1.44e-15	3.68e-13	24.8438
FAM65C	0.541463	6.86923	8.69542	1.44e-15	3.68e-13	24.8398
SRGAP1	0.576933	7.88528	8.68914	1.5e-15	3.8e-13	24.801
LEPREL1	0.385691	7.22954	8.67802	1.61e-15	4.04e-13	24.7323
FAM113A	0.331718	7.99262	8.67337	1.66e-15	4.12e-13	24.7036
AUP1	0.428647	7.96191	8.6626	1.77e-15	4.38e-13	24.6371
LOC728014	0.628062	10.4182	8.65606	1.85e-15	4.52e-13	24.5968
LOC100132707	0.444358	6.90124	8.64943	1.93e-15	4.68e-13	24.5559
CORO1C	0.26996	8.90462	8.63607	2.1e-15	5.05e-13	24.4735
LOC283932	0.333821	6.85673	8.60974	2.48e-15	5.91e-13	24.3113
SUB1	-0.641692	9.25197	-8.60164	2.61e-15	6.17e-13	24.2615
SDCCAG3	0.34557	8.4396	8.59627	2.7e-15	6.33e-13	24.2285
ZNF32	0.257243	7.9703	8.59418	2.73e-15	6.36e-13	24.2157
S100A6	0.485777	9.48603	8.58641	2.87e-15	6.58e-13	24.1679
NINJ1	0.497038	8.45416	8.58444	2.91e-15	6.58e-13	24.1558
SLC12A4	0.181176	6.55897	8.58386	2.92e-15	6.58e-13	24.1522
HEY2	0.74544	8.2196	8.58386	2.92e-15	6.58e-13	24.1522
BNIP3	-0.390245	11.2614	-8.58249	2.94e-15	6.59e-13	24.1438
SLC30A3	-0.827029	9.59904	-8.58023	2.99e-15	6.63e-13	24.1299
ARAP1	0.308512	6.91591	8.57011	3.18e-15	7.01e-13	24.0677
ADIPOR2	0.533055	9.40937	8.56843	3.22e-15	7.03e-13	24.0574
UQCRHL	-0.364422	12.0251	-8.55648	3.47e-15	7.52e-13	23.984
PTRF	0.81551	9.48064	8.55543	3.49e-15	7.52e-13	23.9776
AEBP1	0.878025	8.07541	8.5519	3.57e-15	7.63e-13	23.9559
ITPRIP	0.638765	7.72862	8.53744	3.91e-15	8.3e-13	23.8672
PLXDC2	0.540125	8.07029	8.5283	4.14e-15	8.72e-13	23.8112
KIAA1881	0.674511	7.83053	8.52508	4.23e-15	8.84e-13	23.7915
COL18A1	0.473362	7.41591	8.51427	4.52e-15	9.39e-13	23.7253
BTBD7	0.236918	7.03369	8.5069	4.74e-15	9.76e-13	23.6801
PEX11B	-0.593751	9.38948	-8.50515	4.79e-15	9.8e-13	23.6694
PSD2	0.558833	10.2315	8.49593	5.08e-15	1.03e-12	23.613
PLCB1	-0.532266	10.3881	-8.49188	5.21e-15	1.05e-12	23.5882
PCSK1	-1.1834	8.2637	-8.49044	5.25e-15	1.05e-12	23.5794
DHDDS	-0.271064	7.49397	-8.49043	5.25e-15	1.05e-12	23.5793
PDGFRB	0.691474	9.66228	8.48666	5.38e-15	1.06e-12	23.5563
SPCS1	-0.594452	10.1299	-8.48511	5.43e-15	1.07e-12	23.5468
TMEM118	-0.295497	7.79477	-8.46767	6.06e-15	1.18e-12	23.4402
MRLC2	-0.424175	10.4451	-8.46407	6.2e-15	1.2e-12	23.4183
SPRYD5	-0.520685	7.71011	-8.45892	6.4e-15	1.23e-12	23.3868
RASSF1	0.303948	7.40024	8.4467	6.91e-15	1.32e-12	23.3122
INPP5D	0.460193	7.33622	8.41991	8.17e-15	1.55e-12	23.1488
FBXW4	0.540105	8.21274	8.40276	9.1e-15	1.72e-12	23.0444
LOC400464	0.293508	7.27405	8.40079	9.21e-15	1.73e-12	23.0324
SLC16A14	-0.584232	7.46004	-8.39915	9.3e-15	1.73e-12	23.0224
BCL2L12	0.260133	6.87172	8.39288	9.68e-15	1.79e-12	22.9842
ZNF184	-0.423179	7.00234	-8.39215	9.72e-15	1.79e-12	22.9798
CCKBR	-0.598434	7.63249	-8.38592	1.01e-14	1.85e-12	22.9419
TSPAN7	-0.791193	12.534	-8.38437	1.02e-14	1.85e-12	22.9325
SLC7A2	0.911656	9.18165	8.37696	1.07e-14	1.93e-12	22.8874
ADCYAP1	-0.679852	7.14435	-8.37354	1.09e-14	1.96e-12	22.8667
UHRF1	0.415401	7.3302	8.37103	1.11e-14	1.98e-12	22.8514
ZNF618	0.24544	6.66567	8.36588	1.15e-14	2.03e-12	22.8201
DLEC1	0.276306	6.48896	8.35626	1.22e-14	2.14e-12	22.7617
NEXN	0.17453	6.64586	8.3556	1.22e-14	2.14e-12	22.7576
ATP6V1E1	-0.528784	12.0357	-8.34856	1.28e-14	2.22e-12	22.7149
TLR5	0.425263	7.00199	8.34607	1.3e-14	2.24e-12	22.6998
TEAD2	0.729914	8.04409	8.34338	1.32e-14	2.26e-12	22.6835
TMEM216	0.472603	8.33831	8.34244	1.33e-14	2.26e-12	22.6778
TSPO	0.685981	9.5753	8.34178	1.33e-14	2.26e-12	22.6738
SORBS1	0.62503	11.4566	8.34009	1.34e-14	2.27e-12	22.6635
SCG3	-0.639288	10.3603	-8.32609	1.47e-14	2.46e-12	22.5786
KLF6	0.497735	9.0344	8.32126	1.51e-14	2.52e-12	22.5494
SEH1L	-0.465691	7.94179	-8.30662	1.66e-14	2.75e-12	22.4607
MRPS30	-0.599135	7.92061	-8.30054	1.72e-14	2.84e-12	22.4239
C15orf57	-0.254266	8.41544	-8.29249	1.81e-14	2.96e-12	22.3751
LOC100134361	0.293568	7.48217	8.29138	1.82e-14	2.97e-12	22.3684
NOTCH1	0.671234	8.94612	8.27883	1.97e-14	3.19e-12	22.2925
STEAP3	0.352252	6.78318	8.25722	2.25e-14	3.62e-12	22.162
LOC728533	0.250915	10.5974	8.25683	2.26e-14	3.62e-12	22.1596
ATP5L	-0.451429	9.00025	-8.25487	2.28e-14	3.64e-12	22.1478
ZMIZ2	0.444417	7.60871	8.24569	2.42e-14	3.83e-12	22.0924
LOC91664	0.128703	6.51776	8.24108	2.49e-14	3.91e-12	22.0646
CYP2C8	-0.369971	6.95012	-8.24076	2.49e-14	3.91e-12	22.0626
OSBPL2	0.380028	9.95751	8.23631	2.56e-14	4e-12	22.0358
PLEKHA9	0.226771	6.8111	8.23526	2.58e-14	4e-12	22.0294
HOPX	-0.912727	10.8909	-8.23453	2.59e-14	4e-12	22.025
PSMD1	-0.343186	9.1171	-8.23208	2.63e-14	4.04e-12	22.0103
NME3	0.432682	8.93484	8.22786	2.7e-14	4.12e-12	21.9848
C18orf1	-0.272978	6.63229	-8.22269	2.79e-14	4.23e-12	21.9537
RTKN2	-0.12641	6.30602	-8.216	2.91e-14	4.39e-12	21.9134
LOC100134011	0.391908	7.16831	8.20828	3.05e-14	4.56e-12	21.8669
PHF19	0.430391	7.94068	8.20731	3.07e-14	4.56e-12	21.861
PRKCG	-0.621746	7.11182	-8.20727	3.07e-14	4.56e-12	21.8608
AXUD1	0.705982	9.0945	8.20622	3.09e-14	4.57e-12	21.8544
C1orf57	-0.282945	7.9234	-8.19275	3.35e-14	4.94e-12	21.7734
FAM127A	-0.346215	10.7297	-8.18525	3.51e-14	5.15e-12	21.7283
ITPKB	0.907669	9.42238	8.17703	3.7e-14	5.39e-12	21.6789
AGAP2	-0.178166	6.55712	-8.17476	3.75e-14	5.44e-12	21.6652
SLC25A18	0.746662	9.91965	8.17245	3.8e-14	5.47e-12	21.6514
MST1	0.473565	7.93637	8.17209	3.81e-14	5.47e-12	21.6492
UQCRC2	-0.661038	8.75717	-8.1633	4.02e-14	5.75e-12	21.5964
MKL2	-0.837971	9.46452	-8.15734	4.17e-14	5.93e-12	21.5606
SLC5A3	1.19198	8.4542	8.15359	4.27e-14	6.04e-12	21.5381
NDE1	0.688483	8.34871	8.14966	4.38e-14	6.16e-12	21.5145
IRF7	0.533009	7.322	8.13997	4.64e-14	6.48e-12	21.4564
F8A1	-0.467226	7.65495	-8.13984	4.65e-14	6.48e-12	21.4556
CLN8	0.4515	7.64907	8.12935	4.96e-14	6.86e-12	21.3927
TRIM48	-0.307938	6.84094	-8.12908	4.97e-14	6.86e-12	21.3911
NCALD	-0.751847	11.1063	-8.12591	5.06e-14	6.94e-12	21.3721
LOC728723	0.139419	6.35419	8.1257	5.07e-14	6.94e-12	21.3708
GSDMD	0.648622	7.68354	8.12282	5.16e-14	7.03e-12	21.3536
ATP6V1G2	-0.973065	11.1942	-8.11467	5.43e-14	7.32e-12	21.3047
AHNAK	0.806792	10.3394	8.1145	5.43e-14	7.32e-12	21.3037
TNS1	0.365521	6.81402	8.11394	5.45e-14	7.32e-12	21.3004
KRT222	-0.611008	7.94763	-8.10808	5.65e-14	7.55e-12	21.2653
ZC3H10	0.223363	7.03265	8.10431	5.78e-14	7.68e-12	21.2428
BRWD1	-0.826166	10.3333	-8.10393	5.8e-14	7.68e-12	21.2405
NDUFC1	-0.262009	9.37901	-8.09933	5.96e-14	7.84e-12	21.213
TNFSF12	0.429083	8.74194	8.09907	5.97e-14	7.84e-12	21.2114
TBCA	-0.295586	10.931	-8.09583	6.09e-14	7.9e-12	21.192
PRSS16	-0.107721	6.24363	-8.09583	6.09e-14	7.9e-12	21.192
OLA1	-0.403391	7.09022	-8.09555	6.1e-14	7.9e-12	21.1903
NPTX2	-1.08072	9.24013	-8.09383	6.17e-14	7.95e-12	21.18
STK36	0.561265	9.86347	8.08609	6.47e-14	8.29e-12	21.1337
RBM17	0.381055	10.284	8.08502	6.51e-14	8.29e-12	21.1274
CALM3	-0.498532	13.0469	-8.08473	6.52e-14	8.29e-12	21.1257
SEC61G	-0.368886	10.011	-8.08031	6.7e-14	8.48e-12	21.0992
C6orf168	-0.318256	6.8617	-8.07851	6.78e-14	8.54e-12	21.0884
MUC1	0.76753	7.76837	8.07656	6.86e-14	8.61e-12	21.0768
ZNF160	0.615033	8.77922	8.06737	7.26e-14	9.07e-12	21.0219
SEZ6L	-0.229929	6.42787	-8.06379	7.42e-14	9.23e-12	21.0006
NCRNA00085	0.585116	8.903	8.06215	7.49e-14	9.28e-12	20.9908
LAMA5	0.51938	10.4218	8.0609	7.55e-14	9.31e-12	20.9833
VGLL4	0.457907	9.70755	8.05716	7.73e-14	9.49e-12	20.961
FOXO1	0.416757	7.80233	8.05354	7.9e-14	9.66e-12	20.9394
IL9	-0.119924	6.3262	-8.05189	7.98e-14	9.72e-12	20.9296
TCEAL2	-0.440746	11.6358	-8.05044	8.05e-14	9.76e-12	20.9209
RTN4	-0.749581	12.3114	-8.04338	8.41e-14	1.02e-11	20.8788
CLCN7	0.497773	11.0615	8.04154	8.5e-14	1.02e-11	20.8678
MAP3K6	0.570472	8.08498	8.04063	8.55e-14	1.02e-11	20.8624
WWC3	0.348542	7.80146	8.03561	8.82e-14	1.05e-11	20.8325
SLC15A3	0.586392	8.20241	8.03487	8.86e-14	1.05e-11	20.828
ANGPT1	0.340505	6.9755	8.03386	8.91e-14	1.05e-11	20.8221
LOC402221	-0.299228	6.78811	-8.03041	9.1e-14	1.07e-11	20.8015
ZBTB20	0.691316	9.50264	8.02959	9.15e-14	1.07e-11	20.7966
CHMP4B	-0.25968	9.05132	-8.02509	9.4e-14	1.1e-11	20.7698
PHF21A	0.431391	10.1222	8.0218	9.59e-14	1.11e-11	20.7502
STK40	0.467145	9.18835	8.02177	9.6e-14	1.11e-11	20.75
S100A4	0.487231	6.73579	8.01846	9.79e-14	1.13e-11	20.7303
PPP1R16A	0.515792	8.73272	8.01795	9.82e-14	1.13e-11	20.7273
PRKX	0.367274	6.92528	8.01374	1.01e-13	1.15e-11	20.7022
FOXC1	0.76684	9.03644	8.01349	1.01e-13	1.15e-11	20.7007
KCNK12	0.64556	10.4064	8.00729	1.05e-13	1.19e-11	20.6639
CHCHD2	-0.320778	11.5386	-7.99762	1.11e-13	1.26e-11	20.6063
SVOP	-0.836533	8.48821	-7.99718	1.12e-13	1.26e-11	20.6037
MOBKL2C	0.624979	8.11739	7.99232	1.15e-13	1.29e-11	20.5748
CDH26	0.220446	6.67751	7.99078	1.16e-13	1.3e-11	20.5657
CIAO1	0.337732	10.1416	7.98898	1.17e-13	1.31e-11	20.555
NETO1	-0.275086	6.49255	-7.98693	1.19e-13	1.32e-11	20.5428
FLJ35258	0.356441	6.68869	7.98517	1.2e-13	1.33e-11	20.5323
WASF1	-0.765104	7.3205	-7.98205	1.22e-13	1.35e-11	20.5138
C7orf27	0.539812	9.05299	7.9812	1.23e-13	1.35e-11	20.5087
UIMC1	0.303518	9.22142	7.97769	1.26e-13	1.37e-11	20.4879
THNSL1	-0.410125	7.10841	-7.97658	1.26e-13	1.38e-11	20.4813
DNM3	-0.741711	10.1867	-7.97617	1.27e-13	1.38e-11	20.4788
NDRG4	-0.587072	8.16607	-7.97276	1.29e-13	1.4e-11	20.4586
C5orf27	0.172497	6.55018	7.96628	1.35e-13	1.45e-11	20.4201
SC5DL	-0.81976	8.94349	-7.96215	1.38e-13	1.48e-11	20.3957
CLEC16A	0.208418	9.32237	7.95973	1.4e-13	1.5e-11	20.3813
MYH3	0.255794	6.73512	7.95381	1.45e-13	1.55e-11	20.3462
SNORA18	-0.22517	7.00575	-7.95313	1.46e-13	1.55e-11	20.3421
LOC100129828	0.663236	8.40742	7.95143	1.47e-13	1.55e-11	20.3321
CISD1	-0.492204	10.8825	-7.95142	1.47e-13	1.55e-11	20.332
GLO1	-0.604166	9.19169	-7.94988	1.49e-13	1.56e-11	20.3229
EDA	0.0807064	6.25336	7.94635	1.52e-13	1.59e-11	20.302
PGAM4	-0.71634	9.25346	-7.94543	1.53e-13	1.59e-11	20.2965
UBE2N	-0.726848	10.1624	-7.9452	1.53e-13	1.59e-11	20.2952
ENPP5	-0.541153	8.14743	-7.94298	1.55e-13	1.61e-11	20.282
CHN1	-0.808253	12.5714	-7.94064	1.57e-13	1.62e-11	20.2682
HN1L	0.168554	6.62372	7.94018	1.58e-13	1.62e-11	20.2654
PABPC1L	0.330167	7.37773	7.93999	1.58e-13	1.62e-11	20.2643
FBXW7	-0.692243	10.983	-7.93731	1.61e-13	1.64e-11	20.2484
BRE	-0.32668	7.95603	-7.93658	1.61e-13	1.64e-11	20.2441
PITPNB	-0.26599	7.36011	-7.93616	1.62e-13	1.64e-11	20.2416
NGFRAP1	-0.561922	11.4561	-7.93473	1.63e-13	1.65e-11	20.2331
LOC642031	0.674443	8.88827	7.93144	1.66e-13	1.67e-11	20.2137
A2ML1	0.21223	6.38962	7.92966	1.68e-13	1.69e-11	20.2031
FAM160A2	-0.285963	7.15727	-7.92603	1.72e-13	1.72e-11	20.1816
SNRPN	-0.394815	11.4639	-7.92523	1.73e-13	1.72e-11	20.1769
RLBP1L1	-0.206312	6.47792	-7.92326	1.75e-13	1.74e-11	20.1652
KIFAP3	-0.625112	10.3233	-7.9214	1.77e-13	1.75e-11	20.1542
JARID1A	0.410865	7.63066	7.91349	1.86e-13	1.83e-11	20.1075
ACACB	0.847197	9.01007	7.91071	1.89e-13	1.85e-11	20.091
RGS7	-1.07939	9.03888	-7.90504	1.95e-13	1.91e-11	20.0575
DFFA	0.838884	8.37282	7.90035	2.01e-13	1.96e-11	20.0297
YWHAG	-1.02134	9.71683	-7.89419	2.09e-13	2.03e-11	19.9934
PER1	0.149913	6.55058	7.89169	2.12e-13	2.05e-11	19.9786
RG9MTD1	-0.493785	7.62824	-7.89115	2.13e-13	2.05e-11	19.9754
MRPL21	-0.337003	9.16758	-7.88886	2.16e-13	2.07e-11	19.9619
CDK10	0.571401	9.75837	7.88801	2.17e-13	2.08e-11	19.9568
LOC729769	-0.468945	9.29742	-7.88752	2.17e-13	2.08e-11	19.954
DAB2	0.414662	7.51973	7.8826	2.24e-13	2.13e-11	19.9249
KIAA0562	0.22136	6.85187	7.88158	2.25e-13	2.14e-11	19.9189
FBL	0.327599	8.64156	7.88082	2.26e-13	2.14e-11	19.9144
SCN2B	-0.897436	9.02347	-7.8771	2.32e-13	2.18e-11	19.8925
FAM5B	-0.331679	7.69234	-7.87203	2.39e-13	2.25e-11	19.8625
HERC1	-0.652572	9.12406	-7.86772	2.45e-13	2.3e-11	19.8372
TMEM189	0.401406	8.05522	7.86613	2.48e-13	2.31e-11	19.8277
ITPRIPL2	0.799937	8.95327	7.86446	2.5e-13	2.33e-11	19.8179
TNFRSF10B	0.442272	7.91884	7.86382	2.51e-13	2.33e-11	19.8141
LATS2	0.147168	6.40773	7.85651	2.62e-13	2.42e-11	19.771
SCRIB	0.646431	9.46906	7.85625	2.63e-13	2.42e-11	19.7695
SERF1A	-0.206872	6.57344	-7.8553	2.64e-13	2.42e-11	19.7639
LYG1	0.113928	6.42793	7.85522	2.64e-13	2.42e-11	19.7634
PAK2	0.306435	8.56543	7.84122	2.88e-13	2.63e-11	19.681
SIPA1	0.689857	8.0198	7.83994	2.9e-13	2.64e-11	19.6734
NUDT15	0.248062	7.42295	7.83895	2.92e-13	2.65e-11	19.6677
C16orf48	0.505382	8.55516	7.83489	2.99e-13	2.71e-11	19.6438
LOC651738	0.237636	6.66571	7.83367	3.01e-13	2.72e-11	19.6365
LOC388481	-0.283282	6.72687	-7.83042	3.07e-13	2.76e-11	19.6174
RIMS1	-0.228853	6.52131	-7.83008	3.08e-13	2.76e-11	19.6155
PLCG1	0.378146	8.82008	7.82881	3.1e-13	2.77e-11	19.608
CAB39L	0.286177	7.17078	7.82203	3.23e-13	2.87e-11	19.5681
CALM2	-0.397568	13.2632	-7.82186	3.24e-13	2.87e-11	19.5671
CNNM3	0.74115	8.46323	7.82117	3.25e-13	2.88e-11	19.5631
CD151	0.60023	10.3213	7.82068	3.26e-13	2.88e-11	19.5602
GRTP1	0.138336	6.51136	7.81506	3.37e-13	2.97e-11	19.5271
NBEAL2	0.346727	7.02918	7.81331	3.41e-13	2.99e-11	19.5169
SCOC	-0.635773	9.93735	-7.81028	3.47e-13	3.03e-11	19.4991
ATP5B	-0.496963	12.8272	-7.80836	3.51e-13	3.06e-11	19.4878
LOC143543	-0.256319	6.85898	-7.80723	3.53e-13	3.07e-11	19.4811
LEAP2	0.215803	6.8092	7.80628	3.55e-13	3.08e-11	19.4756
MDH2	-0.4151	11.4963	-7.80359	3.61e-13	3.12e-11	19.4598
DNAJC27	-0.287868	8.8092	-7.80161	3.66e-13	3.15e-11	19.4481
BCL6	0.604954	10.4447	7.80026	3.69e-13	3.17e-11	19.4402
RASL12	0.71262	7.91554	7.79762	3.75e-13	3.21e-11	19.4247
PDE5A	0.54757	7.78705	7.79539	3.8e-13	3.24e-11	19.4116
CRBN	-0.441892	9.25067	-7.79194	3.88e-13	3.3e-11	19.3914
PCYOX1L	-0.424538	7.11782	-7.79146	3.89e-13	3.3e-11	19.3886
C14orf2	-0.474891	9.44084	-7.79102	3.9e-13	3.3e-11	19.386
CUEDC1	0.770635	9.19004	7.7907	3.91e-13	3.3e-11	19.3841
ATP6V1D	-0.589088	10.7233	-7.78821	3.96e-13	3.34e-11	19.3695
C14orf139	0.198777	6.61721	7.78612	4.01e-13	3.37e-11	19.3572
ZNF621	0.550126	8.26144	7.77768	4.22e-13	3.52e-11	19.3077
CRYM	-1.00394	8.09596	-7.77764	4.23e-13	3.52e-11	19.3075
BEX1	-0.872145	12.1623	-7.7724	4.36e-13	3.63e-11	19.2768
MYO9B	0.521337	7.69104	7.7706	4.41e-13	3.66e-11	19.2662
FKSG30	-0.844502	8.83581	-7.76393	4.59e-13	3.79e-11	19.2272
QPCT	-0.568732	7.65226	-7.76128	4.66e-13	3.84e-11	19.2117
AIG1	-0.369528	8.00954	-7.75753	4.77e-13	3.91e-11	19.1897
LIME1	0.581616	8.79333	7.75696	4.79e-13	3.91e-11	19.1864
STAT4	-0.932329	7.88998	-7.75692	4.79e-13	3.91e-11	19.1861
ZNF565	0.371014	7.70485	7.75149	4.95e-13	4.03e-11	19.1543
ST6GALNAC5	-0.911299	7.8793	-7.74853	5.03e-13	4.09e-11	19.137
GCN1L1	0.258513	9.21539	7.74647	5.1e-13	4.13e-11	19.125
LOC441155	0.609679	8.17851	7.74593	5.11e-13	4.13e-11	19.1218
TMEM49	-0.344201	8.48493	-7.74126	5.26e-13	4.24e-11	19.0945
TP53INP1	0.352297	7.69261	7.74045	5.29e-13	4.25e-11	19.0898
LOC391692	-0.126609	6.48537	-7.73925	5.32e-13	4.26e-11	19.0827
TP53I13	0.607859	8.69253	7.73893	5.33e-13	4.26e-11	19.0809
LOC387856	-0.691085	8.58574	-7.73813	5.36e-13	4.27e-11	19.0762
FANCE	0.424345	7.59879	7.73445	5.48e-13	4.36e-11	19.0547
FAM39E	0.508038	11.2312	7.73034	5.62e-13	4.45e-11	19.0307
TMEM66	-0.446851	12.517	-7.7286	5.68e-13	4.49e-11	19.0205
CDC2L2	0.79232	7.7591	7.728	5.7e-13	4.49e-11	19.017
DDX51	0.430323	11.9789	7.72245	5.89e-13	4.63e-11	18.9846
NME1	-0.63252	10.1267	-7.71874	6.02e-13	4.72e-11	18.9629
SYDE1	0.34498	6.84582	7.71838	6.03e-13	4.72e-11	18.9608
FAM38B	0.5385	7.19287	7.71795	6.05e-13	4.72e-11	18.9583
RNF187	-0.192299	6.462	-7.71657	6.1e-13	4.75e-11	18.9503
MOBKL3	-0.570126	9.0205	-7.7128	6.24e-13	4.84e-11	18.9282
DUSP28	-0.263246	8.12945	-7.71249	6.25e-13	4.84e-11	18.9264
SYNJ2BP	0.711666	9.65308	7.70902	6.38e-13	4.93e-11	18.9062
PPDPF	-0.535512	6.76566	-7.70403	6.58e-13	5.06e-11	18.877
GFAP	1.04503	11.8782	7.70266	6.63e-13	5.09e-11	18.8691
KIAA1467	-0.627903	7.82298	-7.70043	6.72e-13	5.14e-11	18.856
MAP4K4	0.606427	10.1026	7.69641	6.88e-13	5.26e-11	18.8326
SPG20	0.293174	7.39585	7.69501	6.94e-13	5.29e-11	18.8244
FAM174A	-0.469599	8.26153	-7.69373	7e-13	5.31e-11	18.817
CALML4	0.250855	7.0162	7.69082	7.12e-13	5.39e-11	18.8
EFEMP2	0.567654	8.30735	7.68879	7.21e-13	5.44e-11	18.7882
TOP1MT	0.32583	7.34038	7.68605	7.33e-13	5.52e-11	18.7722
LRP5	0.620493	7.69674	7.68492	7.38e-13	5.52e-11	18.7656
LOC645317	-0.254664	11.4984	-7.68478	7.38e-13	5.52e-11	18.7649
SNORD99	0.242207	7.00929	7.68463	7.39e-13	5.52e-11	18.764
FANCB	0.547678	6.96553	7.68442	7.4e-13	5.52e-11	18.7627
PLEKHA4	0.42934	6.97782	7.68402	7.42e-13	5.52e-11	18.7604
BEX2	-0.801246	10.7727	-7.68272	7.47e-13	5.54e-11	18.7528
FOXJ1	0.457606	6.72411	7.67787	7.69e-13	5.69e-11	18.7246
TMEM163	-0.286032	7.28078	-7.67766	7.7e-13	5.69e-11	18.7234
MBOAT2	0.345362	7.83115	7.67655	7.75e-13	5.7e-11	18.7169
ZDHHC8	0.520896	10.9799	7.67641	7.76e-13	5.7e-11	18.7161
NAT9	0.319096	7.96755	7.67504	7.83e-13	5.72e-11	18.7081
C6orf142	-0.472184	6.8666	-7.67466	7.84e-13	5.72e-11	18.7059
COX6B1	-0.362285	8.63245	-7.67415	7.87e-13	5.72e-11	18.703
PPFIBP2	0.585148	8.55149	7.67396	7.88e-13	5.72e-11	18.7019
ARHGAP17	0.393321	8.97279	7.67238	7.95e-13	5.77e-11	18.6926
TOP3B	0.315804	7.20293	7.66129	8.5e-13	6.15e-11	18.6281
CDK2AP1	0.381283	12.1781	7.66045	8.54e-13	6.16e-11	18.6232
CALHM2	0.144227	6.75774	7.65805	8.66e-13	6.23e-11	18.6093
B3GALNT1	-0.461011	9.30538	-7.65737	8.7e-13	6.24e-11	18.6053
NPTXR	-0.513142	6.9611	-7.65705	8.71e-13	6.24e-11	18.6035
UBQLN2	-0.495244	10.2968	-7.65201	8.98e-13	6.42e-11	18.5741
HDDC3	-0.214766	7.92534	-7.65118	9.03e-13	6.43e-11	18.5693
CXorf45	-0.435966	7.18989	-7.64882	9.15e-13	6.51e-11	18.5556
CTXN2	-0.212452	6.7108	-7.64252	9.5e-13	6.73e-11	18.519
FBXL7	0.284347	7.19437	7.64246	9.51e-13	6.73e-11	18.5187
GPN1	-0.280519	8.31808	-7.6417	9.55e-13	6.74e-11	18.5142
FKBP1A	-0.668428	9.63534	-7.6405	9.62e-13	6.77e-11	18.5073
ELK1	0.552245	9.71336	7.63995	9.65e-13	6.78e-11	18.5041
GPRASP2	-0.917513	9.6147	-7.63816	9.76e-13	6.83e-11	18.4937
RGS4	-1.41773	10.3317	-7.63758	9.79e-13	6.84e-11	18.4903
RASAL3	0.567119	7.53582	7.63188	1.01e-12	7.06e-11	18.4572
SRD5A3	-0.320435	6.61442	-7.63132	1.02e-12	7.06e-11	18.454
GGA2	0.393999	8.29602	7.63113	1.02e-12	7.06e-11	18.4529
LOC643384	0.444049	7.64803	7.6294	1.03e-12	7.11e-11	18.4428
LLGL1	0.674083	8.55995	7.62697	1.04e-12	7.18e-11	18.4287
BGN	0.666269	10.7915	7.62674	1.04e-12	7.18e-11	18.4274
BMP1	0.241225	6.99123	7.62661	1.05e-12	7.18e-11	18.4266
LSM14A	0.275441	9.26258	7.62576	1.05e-12	7.2e-11	18.4217
SAPS3	0.322444	8.33568	7.62456	1.06e-12	7.24e-11	18.4148
RRAGA	-0.56267	10.7997	-7.62292	1.07e-12	7.29e-11	18.4052
GLIS3	0.517057	7.90037	7.62038	1.08e-12	7.38e-11	18.3905
KCNV1	-0.583859	7.10035	-7.61802	1.1e-12	7.47e-11	18.3768
RNU1G2	0.600416	7.97056	7.61753	1.1e-12	7.47e-11	18.374
BAZ1A	0.368011	7.70691	7.61721	1.11e-12	7.47e-11	18.3721
SLC39A10	-0.818918	8.74662	-7.61631	1.11e-12	7.49e-11	18.3669
VPRBP	0.0930231	6.43804	7.61512	1.12e-12	7.53e-11	18.36
DNAJC5G	-0.200855	6.49853	-7.61436	1.12e-12	7.55e-11	18.3556
TIMM23	-0.385897	10.699	-7.61328	1.13e-12	7.57e-11	18.3494
ZNF652	0.536769	11.7317	7.61313	1.13e-12	7.57e-11	18.3485
DSTN	-0.404538	11.3691	-7.6107	1.15e-12	7.66e-11	18.3344
LOC390705	0.148296	6.44406	7.60737	1.17e-12	7.79e-11	18.3151
TBC1D9	-0.746172	8.70978	-7.60634	1.18e-12	7.82e-11	18.3091
HS6ST2	-0.498683	7.08911	-7.6041	1.2e-12	7.91e-11	18.2961
C2orf80	-0.854445	9.36242	-7.60282	1.2e-12	7.95e-11	18.2887
MSC	-0.131199	6.27071	-7.60118	1.22e-12	8.01e-11	18.2792
CITED1	-0.162587	6.411	-7.60001	1.22e-12	8.05e-11	18.2724
PPP3CA	-0.765099	8.14344	-7.59846	1.24e-12	8.11e-11	18.2635
PARD3	0.117924	6.41311	7.59676	1.25e-12	8.17e-11	18.2536
TOMM70A	-0.475773	9.59775	-7.59424	1.27e-12	8.28e-11	18.2391
WDR6	0.438915	9.95948	7.59253	1.28e-12	8.34e-11	18.2292
GMPR	0.429771	7.07298	7.5887	1.31e-12	8.52e-11	18.207
NASP	0.341094	8.05187	7.58377	1.35e-12	8.75e-11	18.1785
GABARAPL1	-0.700288	10.435	-7.58021	1.38e-12	8.89e-11	18.1579
PRR14	0.480444	9.71698	7.58018	1.38e-12	8.89e-11	18.1577
TGFB1I1	0.311133	6.75539	7.57968	1.38e-12	8.89e-11	18.1548
FGR	0.654683	7.90329	7.5795	1.38e-12	8.89e-11	18.1538
LCAT	0.532782	7.12276	7.57617	1.41e-12	9.05e-11	18.1345
SLC6A12	0.832867	8.6669	7.5756	1.42e-12	9.06e-11	18.1312
STXBP1	-1.26408	9.04791	-7.57348	1.43e-12	9.16e-11	18.119
UBE2V2	-0.406781	9.19514	-7.57287	1.44e-12	9.17e-11	18.1155
BEX5	-0.856073	8.18394	-7.57231	1.44e-12	9.18e-11	18.1122
KCNC2	-0.319882	6.57875	-7.57158	1.45e-12	9.2e-11	18.108
SNORA11	0.104486	6.33821	7.57048	1.46e-12	9.24e-11	18.1016
FLT3LG	0.101715	6.34499	7.56715	1.49e-12	9.4e-11	18.0824
UNC84B	0.44437	11.6062	7.56383	1.52e-12	9.54e-11	18.0632
LOC649366	0.214652	6.49777	7.56382	1.52e-12	9.54e-11	18.0632
KCNJ10	0.499049	8.40783	7.56367	1.52e-12	9.54e-11	18.0623
CACNB2	-0.513775	8.03505	-7.56228	1.53e-12	9.6e-11	18.0543
TBC1D2B	0.337045	7.85926	7.55736	1.58e-12	9.86e-11	18.0258
PRKAR1B	-0.33777	6.61951	-7.55446	1.61e-12	1e-10	18.0091
FAM129B	0.678685	9.38078	7.55407	1.61e-12	1e-10	18.0068
NACC2	0.632141	7.51323	7.55194	1.63e-12	1.01e-10	17.9946
RN7SK	0.648302	9.62842	7.54748	1.67e-12	1.04e-10	17.9688
ZNF322A	0.328103	9.31281	7.5442	1.71e-12	1.05e-10	17.9499
ISCU	-0.460567	10.3374	-7.54409	1.71e-12	1.05e-10	17.9493
NRXN1	-0.686287	8.55501	-7.54379	1.71e-12	1.05e-10	17.9475
ZNF786	0.741516	10.1958	7.5396	1.75e-12	1.08e-10	17.9234
LRRC14	0.389346	7.97589	7.53691	1.78e-12	1.09e-10	17.9078
PGAM1	-0.735869	8.30843	-7.53684	1.78e-12	1.09e-10	17.9074
WBP11	-0.29602	9.48507	-7.53649	1.79e-12	1.09e-10	17.9054
LOC648377	0.190924	6.86174	7.53558	1.8e-12	1.09e-10	17.9002
TAL1	0.122446	6.37015	7.5309	1.85e-12	1.12e-10	17.8732
C22orf13	0.429612	8.45454	7.53013	1.86e-12	1.12e-10	17.8688
OLFM1	-0.490504	12.574	-7.52758	1.88e-12	1.14e-10	17.854
PRPS1	-0.410303	8.29441	-7.52744	1.89e-12	1.14e-10	17.8533
DENND5A	0.305266	10.8697	7.52679	1.89e-12	1.14e-10	17.8495
DCUN1D5	-0.332452	7.96727	-7.52579	1.9e-12	1.14e-10	17.8437
PTPRN	-0.786781	7.73708	-7.52349	1.93e-12	1.16e-10	17.8305
KPNA1	-0.322819	8.04312	-7.51952	1.98e-12	1.18e-10	17.8076
CACNG3	-0.687473	9.68943	-7.51653	2.01e-12	1.2e-10	17.7904
MCL1	0.539843	8.51033	7.51619	2.02e-12	1.2e-10	17.7884
MAP4K5	0.346952	8.93876	7.51447	2.04e-12	1.21e-10	17.7786
ANKRD13D	0.535563	7.36528	7.50933	2.1e-12	1.25e-10	17.749
TXLNA	0.528317	9.69278	7.50853	2.11e-12	1.25e-10	17.7444
SPAG9	0.347805	9.83186	7.50818	2.11e-12	1.25e-10	17.7423
FLJ10374	0.37767	7.96732	7.50733	2.12e-12	1.25e-10	17.7375
TMC6	0.614456	7.58588	7.50669	2.13e-12	1.26e-10	17.7338
VEZF1	0.444321	10.0092	7.50621	2.14e-12	1.26e-10	17.7311
CYP26A1	-0.326145	6.76104	-7.50217	2.19e-12	1.28e-10	17.7078
USP11	-0.46321	9.01378	-7.50054	2.21e-12	1.29e-10	17.6984
TRAK2	0.418055	9.32131	7.50004	2.22e-12	1.29e-10	17.6956
LOC442597	-0.0900308	6.36164	-7.49996	2.22e-12	1.29e-10	17.6951
BEND7	0.278407	7.31465	7.4996	2.22e-12	1.29e-10	17.693
GCK	0.118982	6.37722	7.49907	2.23e-12	1.29e-10	17.69
TFPI	0.339891	6.7993	7.49631	2.27e-12	1.31e-10	17.6741
ARHGEF11	-0.254122	6.7281	-7.49507	2.28e-12	1.32e-10	17.667
PTPRN2	-0.526935	8.01306	-7.49504	2.28e-12	1.32e-10	17.6668
TCL1B	0.321666	6.70711	7.49421	2.29e-12	1.32e-10	17.662
ARSG	-0.186859	6.56946	-7.49284	2.31e-12	1.33e-10	17.6542
C16orf5	0.399164	7.19752	7.49101	2.34e-12	1.34e-10	17.6437
CNPY4	0.266525	7.69925	7.48993	2.35e-12	1.35e-10	17.6374
ARF3	-0.468984	9.03448	-7.48816	2.38e-12	1.36e-10	17.6272
C5orf13	-0.52232	9.67165	-7.48707	2.39e-12	1.37e-10	17.621
GLT25D1	0.440659	8.35503	7.4825	2.46e-12	1.4e-10	17.5948
CADM4	0.522107	9.14591	7.48085	2.48e-12	1.41e-10	17.5853
CENPB	0.663829	10.1405	7.47878	2.51e-12	1.43e-10	17.5734
CCDC125	0.634795	11.3765	7.47748	2.53e-12	1.43e-10	17.5659
ZCCHC24	0.738098	9.6856	7.47513	2.57e-12	1.45e-10	17.5524
YWHAB	-0.620403	12.0965	-7.4748	2.57e-12	1.45e-10	17.5505
LOC440043	-0.300085	12.0046	-7.47403	2.59e-12	1.45e-10	17.5461
CSRP2BP	-0.292501	8.35813	-7.46809	2.68e-12	1.5e-10	17.5121
CCDC93	0.32488	8.60829	7.46751	2.69e-12	1.51e-10	17.5087
POLA1	0.240667	7.54897	7.46447	2.74e-12	1.53e-10	17.4913
CHGB	-1.33083	8.94366	-7.46204	2.78e-12	1.55e-10	17.4773
INTS9	0.287806	8.00515	7.45974	2.81e-12	1.57e-10	17.4642
SLC25A35	0.11977	6.40173	7.45682	2.86e-12	1.59e-10	17.4474
ZFP161	0.240011	7.73759	7.45679	2.86e-12	1.59e-10	17.4472
U2AF2	0.28951	9.91984	7.45677	2.86e-12	1.59e-10	17.4471
PSD4	0.275408	6.72425	7.45545	2.89e-12	1.6e-10	17.4396
ZNF598	0.278229	8.51463	7.45268	2.93e-12	1.62e-10	17.4237
IL15	0.104655	6.38939	7.45056	2.97e-12	1.64e-10	17.4115
CBLN4	-0.850013	7.62466	-7.45003	2.98e-12	1.64e-10	17.4085
C10orf33	0.35944	7.38961	7.44912	2.99e-12	1.64e-10	17.4033
CAPRIN1	-0.433175	10.158	-7.4486	3e-12	1.65e-10	17.4003
SLC6A9	0.366809	7.28525	7.44623	3.05e-12	1.67e-10	17.3867
CSNK1G2	0.375022	11.2878	7.44345	3.1e-12	1.69e-10	17.3708
FLJ33630	0.218365	7.06022	7.44195	3.12e-12	1.7e-10	17.3622
EIF2B4	0.194428	9.1661	7.44106	3.14e-12	1.71e-10	17.3572
PPP2R2B	-0.421976	11.846	-7.4401	3.16e-12	1.71e-10	17.3516
PDHB	-0.442935	10.5325	-7.43385	3.28e-12	1.77e-10	17.3159
NDFIP1	-0.629053	9.5651	-7.43212	3.31e-12	1.79e-10	17.306
FGF12	-0.792404	9.42263	-7.43178	3.32e-12	1.79e-10	17.304
HMP19	-0.653809	9.51192	-7.43002	3.35e-12	1.8e-10	17.2939
INPPL1	0.679268	8.69008	7.42904	3.37e-12	1.81e-10	17.2884
LOC642489	-0.6418	9.67446	-7.42864	3.38e-12	1.81e-10	17.2861
PPM2C	-0.743503	7.88075	-7.42615	3.43e-12	1.84e-10	17.2718
SLC8A1	-0.0938157	6.29542	-7.42502	3.45e-12	1.84e-10	17.2654
LOC646630	-0.445996	11.1195	-7.42438	3.46e-12	1.85e-10	17.2617
NCRNA00095	0.321304	6.7933	7.42337	3.49e-12	1.86e-10	17.2559
UBE2W	-0.567373	8.00772	-7.42124	3.53e-12	1.88e-10	17.2437
CGN	0.325658	7.264	7.42001	3.56e-12	1.88e-10	17.2367
SERPINB6	0.524159	10.451	7.41996	3.56e-12	1.88e-10	17.2364
PFDN1	-0.379892	8.27067	-7.4167	3.62e-12	1.91e-10	17.2178
TMEM16C	-0.964621	8.54332	-7.41653	3.63e-12	1.91e-10	17.2168
SYNGR1	-0.359547	10.5786	-7.41498	3.66e-12	1.93e-10	17.208
C2orf30	-0.552818	9.29592	-7.41365	3.69e-12	1.94e-10	17.2003
YWHAZ	-0.767106	11.4735	-7.41228	3.72e-12	1.95e-10	17.1925
LOC732007	-0.617465	7.78477	-7.41115	3.75e-12	1.96e-10	17.1861
LMNB2	0.345075	8.25074	7.41096	3.75e-12	1.96e-10	17.185
PROM2	0.330618	6.97094	7.41088	3.75e-12	1.96e-10	17.1846
PLOD1	0.601514	9.78946	7.4096	3.78e-12	1.97e-10	17.1772
STMN2	-0.902949	11.3204	-7.40843	3.81e-12	1.98e-10	17.1705
DDAH2	0.332482	7.08081	7.40746	3.83e-12	1.99e-10	17.165
UBIAD1	0.183361	7.08866	7.40704	3.84e-12	1.99e-10	17.1626
PLEKHA7	0.203661	6.73261	7.40242	3.94e-12	2.04e-10	17.1362
VAMP2	-0.98218	9.78409	-7.40168	3.96e-12	2.04e-10	17.132
ZXDB	-0.228577	6.70054	-7.39984	4e-12	2.06e-10	17.1215
CAMK1G	-0.584339	7.69316	-7.39671	4.08e-12	2.1e-10	17.1036
TUBA1B	-0.31984	12.7885	-7.39337	4.16e-12	2.13e-10	17.0846
MS4A14	0.257362	6.53678	7.39331	4.16e-12	2.13e-10	17.0842
PCDHA12	-0.110231	6.2877	-7.39098	4.22e-12	2.16e-10	17.0709
TMEM14B	-0.487173	9.22061	-7.38892	4.27e-12	2.18e-10	17.0592
TRIP10	0.306209	6.61592	7.3875	4.3e-12	2.19e-10	17.0511
FAM107B	0.812021	9.33802	7.3868	4.32e-12	2.2e-10	17.0471
NAV2	0.368932	9.97621	7.38322	4.41e-12	2.24e-10	17.0267
TOMM20	-0.637163	11.5404	-7.38157	4.46e-12	2.26e-10	17.0173
XPNPEP2	-0.274683	6.70976	-7.38041	4.49e-12	2.27e-10	17.0107
FAM80B	0.331931	7.07125	7.38024	4.49e-12	2.27e-10	17.0097
LOC100130919	0.385766	9.37995	7.37984	4.5e-12	2.27e-10	17.0074
RAMP1	0.473625	7.88923	7.37838	4.54e-12	2.29e-10	16.9991
MYOT	0.651851	7.87444	7.37764	4.56e-12	2.29e-10	16.9949
CCDC55	0.29203	7.37742	7.37639	4.59e-12	2.31e-10	16.9878
FAM125A	0.391463	7.55031	7.37137	4.73e-12	2.37e-10	16.9592
MORC4	0.113914	6.46032	7.37099	4.74e-12	2.37e-10	16.957
TBL2	-0.248183	6.75977	-7.36768	4.83e-12	2.41e-10	16.9381
SYNGR3	-0.563841	7.31395	-7.36644	4.87e-12	2.43e-10	16.9311
C20orf20	0.40329	8.80935	7.36385	4.94e-12	2.46e-10	16.9164
RNF216	0.470996	8.38856	7.36237	4.99e-12	2.48e-10	16.9079
LOC284297	0.158457	6.47018	7.35994	5.06e-12	2.51e-10	16.8941
PSMG1	-0.544202	8.0597	-7.35957	5.07e-12	2.51e-10	16.892
MXD4	0.600939	10.855	7.35825	5.11e-12	2.52e-10	16.8845
MTPN	-0.339213	11.6954	-7.35582	5.18e-12	2.56e-10	16.8706
LOC100129365	0.324129	7.0503	7.35477	5.21e-12	2.57e-10	16.8647
C14orf129	-0.484132	7.86128	-7.353	5.27e-12	2.59e-10	16.8546
GSTM3	0.511824	10.1702	7.35259	5.28e-12	2.59e-10	16.8523
C2CD2	0.416989	9.82948	7.35177	5.31e-12	2.6e-10	16.8476
RALGDS	0.537998	11.194	7.35128	5.32e-12	2.6e-10	16.8448
LOC646674	-0.561061	6.95485	-7.3502	5.36e-12	2.62e-10	16.8387
MESDC1	-0.175504	6.83557	-7.34964	5.37e-12	2.62e-10	16.8355
HPRT1	-1.05699	9.95294	-7.3494	5.38e-12	2.62e-10	16.8341
MTIF2	0.257613	8.44279	7.34932	5.38e-12	2.62e-10	16.8337
CHST12	0.460128	8.44208	7.34884	5.4e-12	2.62e-10	16.8309
LOC641972	-0.333306	6.71099	-7.34856	5.41e-12	2.62e-10	16.8293
PAWR	0.134676	6.49045	7.3438	5.56e-12	2.69e-10	16.8023
ARF5	-0.401671	8.89826	-7.34325	5.58e-12	2.69e-10	16.7992
STX12	-0.265759	9.17915	-7.34036	5.67e-12	2.73e-10	16.7828
WWC1	0.460309	8.55521	7.33846	5.74e-12	2.76e-10	16.772
ACTR10	-0.60447	8.82117	-7.33814	5.75e-12	2.76e-10	16.7701
RNF166	0.157632	6.60105	7.33732	5.77e-12	2.77e-10	16.7655
BBX	0.397246	9.05109	7.33476	5.86e-12	2.81e-10	16.7509
TMEM137	0.790829	9.2751	7.32893	6.06e-12	2.9e-10	16.7178
MTG1	0.192043	6.52402	7.32838	6.08e-12	2.9e-10	16.7147
RINL	0.30141	7.17005	7.32379	6.25e-12	2.97e-10	16.6886
PLCD3	0.424772	7.31942	7.32359	6.26e-12	2.97e-10	16.6875
KIAA1279	-0.718249	8.81765	-7.3212	6.34e-12	3.01e-10	16.674
HEATR2	0.38282	8.11432	7.32096	6.35e-12	3.01e-10	16.6726
NMNAT2	-0.811018	9.30773	-7.32033	6.38e-12	3.02e-10	16.669
MAGED1	-0.497736	11.2107	-7.31893	6.43e-12	3.04e-10	16.6611
TMEM111	-0.193274	9.70627	-7.31641	6.52e-12	3.08e-10	16.6468
BTN3A1	0.218585	6.81126	7.30918	6.81e-12	3.2e-10	16.6058
PKN2	0.351068	7.67115	7.30788	6.86e-12	3.22e-10	16.5984
LOC146517	0.222267	8.28244	7.30755	6.87e-12	3.22e-10	16.5965
TLN2	-0.398468	8.67128	-7.30585	6.94e-12	3.25e-10	16.5869
TNFRSF10D	0.122017	6.31866	7.30469	6.99e-12	3.27e-10	16.5803
RAXL1	0.760834	10.4692	7.29986	7.19e-12	3.36e-10	16.553
MGC12760	0.599253	7.77688	7.29912	7.22e-12	3.36e-10	16.5488
ZNF771	0.650959	7.714	7.298	7.26e-12	3.38e-10	16.5424
ANAPC13	-0.364068	10.3165	-7.29562	7.37e-12	3.42e-10	16.529
C1orf173	-1.01922	8.4417	-7.29469	7.41e-12	3.44e-10	16.5237
YY1	0.3637	10.4877	7.2937	7.45e-12	3.44e-10	16.5181
KLF2	0.7083	10.4184	7.29357	7.45e-12	3.44e-10	16.5174
ATP6AP2	-0.71707	11.018	-7.29357	7.46e-12	3.44e-10	16.5173
MAPK10	-0.432336	10.3098	-7.29212	7.52e-12	3.47e-10	16.5091
LOC727948	0.684026	8.35802	7.29153	7.54e-12	3.47e-10	16.5058
LOC652900	-0.554103	7.04576	-7.29048	7.59e-12	3.48e-10	16.4999
ABHD1	0.218546	6.63467	7.29037	7.6e-12	3.48e-10	16.4992
OSBPL10	-0.532501	7.57391	-7.29004	7.61e-12	3.49e-10	16.4974
TUBA1A	-0.36179	13.3223	-7.28726	7.73e-12	3.54e-10	16.4816
NEUROD6	-0.44363	6.91526	-7.28685	7.75e-12	3.54e-10	16.4793
LONP2	-0.274841	8.33935	-7.28615	7.78e-12	3.55e-10	16.4753
PARM1	-1.0707	9.42973	-7.28517	7.83e-12	3.56e-10	16.4698
PPP4C	0.277857	8.06382	7.28467	7.85e-12	3.57e-10	16.467
ENO3	0.40317	6.97163	7.28258	7.95e-12	3.61e-10	16.4551
IKZF4	0.288823	7.00122	7.28058	8.04e-12	3.64e-10	16.4438
RQCD1	-0.338147	7.20577	-7.27787	8.17e-12	3.7e-10	16.4285
STS	-0.229192	6.54797	-7.27465	8.32e-12	3.76e-10	16.4103
DNAJA2	-0.354147	10.8457	-7.27382	8.36e-12	3.77e-10	16.4056
ARHGAP22	0.372929	7.90462	7.273	8.4e-12	3.78e-10	16.401
TRNAU1AP	0.119863	6.69235	7.271	8.5e-12	3.82e-10	16.3897
GATAD2A	0.352201	8.69127	7.26974	8.56e-12	3.84e-10	16.3826
PCDH8	-0.468191	6.83842	-7.2697	8.57e-12	3.84e-10	16.3823
SRPX2	0.167387	6.33653	7.26848	8.63e-12	3.86e-10	16.3754
SGIP1	-0.590882	8.9818	-7.26823	8.64e-12	3.86e-10	16.374
ACSS1	0.645347	8.88877	7.26705	8.7e-12	3.88e-10	16.3673
TUBB2C	-0.48567	9.4361	-7.26696	8.7e-12	3.88e-10	16.3668
RPL15	-0.471634	11.5596	-7.26132	9e-12	4e-10	16.335
KDSR	0.385856	7.27124	7.26066	9.03e-12	4.01e-10	16.3312
SLC26A6	0.392597	7.5601	7.25948	9.09e-12	4.03e-10	16.3246
KIAA1755	0.160358	6.45208	7.25888	9.12e-12	4.04e-10	16.3212
ITGB1	0.463514	10.4988	7.25737	9.2e-12	4.07e-10	16.3126
LOC727761	0.133339	6.56772	7.25548	9.31e-12	4.11e-10	16.302
PPP2R2C	-0.307256	11.1844	-7.25504	9.33e-12	4.11e-10	16.2995
MAT2B	-0.426215	10.8	-7.25483	9.34e-12	4.11e-10	16.2983
LOC100133692	0.759417	8.29529	7.25458	9.35e-12	4.11e-10	16.2969
CCDC151	0.509806	7.97085	7.251	9.55e-12	4.19e-10	16.2767
ANTXR2	0.330439	7.27475	7.25056	9.58e-12	4.19e-10	16.2743
PIP5K2B	0.586939	11.2206	7.24972	9.62e-12	4.21e-10	16.2695
LY6G5C	0.200115	6.82552	7.24949	9.64e-12	4.21e-10	16.2682
LOC400174	-0.332046	6.54035	-7.24725	9.76e-12	4.26e-10	16.2555
SYTL4	0.715332	8.22613	7.24329	9.99e-12	4.35e-10	16.2332
LOC729120	0.591278	10.1312	7.24159	1.01e-11	4.38e-10	16.2236
B3GNT6	-0.776849	9.25899	-7.24096	1.01e-11	4.39e-10	16.2201
HSCB	0.520373	8.84376	7.23962	1.02e-11	4.42e-10	16.2125
PDDC1	0.498936	8.24239	7.23628	1.04e-11	4.5e-10	16.1937
ATP1A3	-0.567328	7.07919	-7.23521	1.05e-11	4.52e-10	16.1877
HN1	-0.508842	7.27186	-7.23452	1.05e-11	4.53e-10	16.1838
NCAPD2	0.307213	7.33144	7.23173	1.07e-11	4.6e-10	16.168
GOLT1B	-0.490442	8.06931	-7.23113	1.07e-11	4.61e-10	16.1647
KIAA0355	0.273041	8.34548	7.22852	1.09e-11	4.67e-10	16.15
CRYGS	0.241562	7.0941	7.22841	1.09e-11	4.67e-10	16.1494
STAT5A	0.346841	7.33337	7.22791	1.09e-11	4.68e-10	16.1465
TUBA1C	-0.925294	10.9289	-7.22669	1.1e-11	4.7e-10	16.1396
GNG13	-0.142406	6.39469	-7.22667	1.1e-11	4.7e-10	16.1395
CREG2	-0.91948	8.36474	-7.22587	1.11e-11	4.71e-10	16.1351
TMCC3	0.22035	6.7536	7.22537	1.11e-11	4.72e-10	16.1322
FOXD1	0.43635	6.91989	7.22453	1.11e-11	4.73e-10	16.1275
TRIM56	0.478325	7.53422	7.22425	1.12e-11	4.73e-10	16.1259
ELF1	0.390694	7.89476	7.22252	1.13e-11	4.78e-10	16.1162
C13orf1	-0.447817	7.78264	-7.22125	1.14e-11	4.8e-10	16.109
GLTP	0.483529	10.4187	7.22114	1.14e-11	4.8e-10	16.1084
LILRA2	0.278593	6.70553	7.22083	1.14e-11	4.8e-10	16.1067
SST	-0.812588	7.19744	-7.21963	1.15e-11	4.83e-10	16.0999
RNF144A	0.303224	8.65935	7.21844	1.15e-11	4.85e-10	16.0932
GPT	0.445561	6.90828	7.21737	1.16e-11	4.88e-10	16.0872
MTMR11	0.327358	8.3871	7.21335	1.19e-11	4.98e-10	16.0645
APOO	-0.440066	8.50037	-7.21029	1.21e-11	5.07e-10	16.0473
SNORA70B	0.108293	6.42753	7.20816	1.22e-11	5.12e-10	16.0354
NGRN	-0.303955	12.4142	-7.20631	1.24e-11	5.17e-10	16.025
UNC93B1	0.31338	7.20447	7.20438	1.25e-11	5.22e-10	16.0141
ITGB5	0.642507	9.57077	7.2005	1.28e-11	5.33e-10	15.9923
ARHGEF10	0.459177	9.49874	7.19862	1.29e-11	5.38e-10	15.9817
GLRB	-1.0107	8.63004	-7.19692	1.31e-11	5.43e-10	15.9722
LOC643336	-0.52197	8.06035	-7.19578	1.32e-11	5.46e-10	15.9657
RNF135	0.290962	7.12106	7.19537	1.32e-11	5.46e-10	15.9635
DCLK1	-0.993585	9.5394	-7.19495	1.32e-11	5.47e-10	15.9611
ANLN	0.67851	8.92836	7.19462	1.32e-11	5.47e-10	15.9592
DDIT4L	0.714791	8.82615	7.19363	1.33e-11	5.49e-10	15.9537
ACTR6	-0.420387	8.97392	-7.19285	1.34e-11	5.51e-10	15.9493
PKIA	-0.399941	10.4127	-7.19139	1.35e-11	5.55e-10	15.9411
SMO	0.363653	6.93383	7.19073	1.35e-11	5.56e-10	15.9374
KCNB2	-0.426246	7.18187	-7.19059	1.36e-11	5.56e-10	15.9366
COX7A2L	-0.338594	9.95438	-7.18916	1.37e-11	5.6e-10	15.9286
FLJ25363	0.665453	9.90112	7.18384	1.41e-11	5.76e-10	15.8987
METTL7B	0.264836	6.69568	7.18336	1.41e-11	5.77e-10	15.896
FBXO16	-0.225174	6.44302	-7.1824	1.42e-11	5.79e-10	15.8906
FNTB	0.275591	7.89974	7.1824	1.42e-11	5.79e-10	15.8906
LOC100132324	0.353042	7.96598	7.18053	1.44e-11	5.84e-10	15.8801
ARL6IP1	-0.492579	12.0839	-7.17952	1.45e-11	5.87e-10	15.8745
PI16	0.524904	7.3605	7.17842	1.45e-11	5.89e-10	15.8683
RAB13	0.696577	7.55121	7.1782	1.46e-11	5.89e-10	15.8671
CASP2	0.317794	9.19584	7.178	1.46e-11	5.89e-10	15.8659
LRRCC1	0.438563	8.07666	7.17633	1.47e-11	5.94e-10	15.8566
ASL	0.23967	6.90267	7.17615	1.47e-11	5.94e-10	15.8555
DDT	-0.303846	9.84778	-7.17539	1.48e-11	5.96e-10	15.8513
AK1	0.396592	8.0276	7.17511	1.48e-11	5.96e-10	15.8497
C8orf37	0.349534	12.6737	7.17477	1.49e-11	5.96e-10	15.8478
SLC25A29	0.410545	7.4161	7.17393	1.49e-11	5.98e-10	15.8431
CLDN15	0.431513	7.79256	7.17148	1.51e-11	6.06e-10	15.8294
NOMO2	-0.346374	10.5458	-7.16905	1.54e-11	6.14e-10	15.8157
DYNC1I1	-1.09563	9.43248	-7.16873	1.54e-11	6.14e-10	15.8139
C12orf11	0.644241	7.91229	7.16779	1.55e-11	6.17e-10	15.8087
PDCD4	0.607136	10.7805	7.16596	1.56e-11	6.22e-10	15.7984
PLAU	0.105597	6.3878	7.16352	1.59e-11	6.3e-10	15.7847
LOC646675	-0.263162	6.62967	-7.16331	1.59e-11	6.3e-10	15.7836
KLC2	-0.331613	6.63429	-7.16107	1.61e-11	6.37e-10	15.771
TM2D3	-0.630675	10.1371	-7.1606	1.61e-11	6.38e-10	15.7684
GSPT2	-0.394065	8.28545	-7.15784	1.64e-11	6.48e-10	15.7529
UBXN2A	0.663263	8.78144	7.15602	1.66e-11	6.54e-10	15.7427
BRP44	-0.405974	8.93072	-7.15547	1.66e-11	6.55e-10	15.7396
DCTPP1	-0.286456	8.70034	-7.1546	1.67e-11	6.57e-10	15.7348
SLC24A6	0.441628	8.37361	7.15393	1.68e-11	6.59e-10	15.731
ZNF25	-0.611934	9.62148	-7.15192	1.7e-11	6.66e-10	15.7198
ATP6V1B2	-0.672829	11.826	-7.15157	1.7e-11	6.66e-10	15.7178
RHBDF1	0.519371	8.8057	7.15135	1.7e-11	6.66e-10	15.7166
LOC728105	0.533297	8.63406	7.15099	1.7e-11	6.66e-10	15.7146
KIAA1310	0.208658	10.8262	7.15056	1.71e-11	6.67e-10	15.7122
PRIC285	0.458855	7.33899	7.14947	1.72e-11	6.7e-10	15.706
GAB3	0.125535	6.4036	7.14895	1.72e-11	6.72e-10	15.7032
ASPRV1	0.183568	6.79889	7.14774	1.74e-11	6.75e-10	15.6964
GOLT1A	-0.137306	6.40293	-7.14681	1.75e-11	6.78e-10	15.6911
WDR20	0.341687	8.26241	7.14177	1.8e-11	6.97e-10	15.663
LOC100131541	0.478706	7.63511	7.14105	1.8e-11	6.99e-10	15.6589
UNC13A	-0.31671	7.20759	-7.13864	1.83e-11	7.08e-10	15.6455
FLJ46906	0.64269	7.89049	7.13719	1.85e-11	7.13e-10	15.6373
C8orf58	0.142934	6.65231	7.13669	1.85e-11	7.14e-10	15.6345
MFSD10	0.428334	10.3554	7.13649	1.85e-11	7.14e-10	15.6334
TNS3	0.606018	10.9714	7.13575	1.86e-11	7.16e-10	15.6293
KIAA1107	-0.958247	8.89472	-7.13502	1.87e-11	7.18e-10	15.6252
HMGA1	-0.468887	7.84242	-7.13358	1.88e-11	7.23e-10	15.6172
LOC343052	0.0874347	6.31345	7.12943	1.93e-11	7.4e-10	15.594
TBL1X	0.572698	8.44826	7.12917	1.93e-11	7.4e-10	15.5925
CYP26B1	-0.771791	8.59262	-7.12774	1.95e-11	7.45e-10	15.5845
DENR	0.669289	10.9614	7.12578	1.97e-11	7.52e-10	15.5735
SLC6A16	0.247473	6.90537	7.12464	1.98e-11	7.56e-10	15.5672
BOLA3	-0.46559	9.74783	-7.12287	2e-11	7.62e-10	15.5573
LOC100129608	0.232515	6.89582	7.12277	2.01e-11	7.62e-10	15.5568
TM2D2	-0.42971	8.10085	-7.12217	2.01e-11	7.64e-10	15.5534
GOT1	-0.789848	10.981	-7.12191	2.02e-11	7.64e-10	15.5519
MAP2K3	0.518074	7.67698	7.12041	2.03e-11	7.7e-10	15.5436
ATXN10	-0.425409	7.42515	-7.11813	2.06e-11	7.79e-10	15.5308
C16orf45	-0.419481	8.41998	-7.11799	2.06e-11	7.79e-10	15.53
ITPR3	0.590774	8.33219	7.11345	2.12e-11	7.98e-10	15.5047
TBR1	-0.541029	6.98736	-7.11177	2.14e-11	8.05e-10	15.4953
TPI1	-0.404964	10.0285	-7.11146	2.14e-11	8.05e-10	15.4936
PHF14	-0.463137	6.94207	-7.11059	2.15e-11	8.08e-10	15.4887
CDC2L6	0.498367	9.9831	7.10763	2.19e-11	8.2e-10	15.4722
LOC728640	0.317325	7.707	7.10754	2.19e-11	8.2e-10	15.4717
DDIT4	0.770562	9.78899	7.10256	2.25e-11	8.42e-10	15.444
UNKL	0.283172	7.52044	7.10249	2.25e-11	8.42e-10	15.4435
PCF11	0.26327	8.12561	7.10096	2.27e-11	8.49e-10	15.435
NOMO1	-0.372238	8.30524	-7.10043	2.28e-11	8.49e-10	15.4321
PLAGL1	-0.146454	6.48195	-7.10031	2.28e-11	8.49e-10	15.4314
GABRA1	-1.1018	8.53863	-7.10027	2.28e-11	8.49e-10	15.4312
LOC25845	0.286167	7.44505	7.09947	2.29e-11	8.51e-10	15.4267
TFAP2A	0.132948	6.40052	7.09742	2.32e-11	8.6e-10	15.4153
OCIAD1	0.31541	12.9809	7.09656	2.33e-11	8.63e-10	15.4105
CCDC115	-0.279458	7.99385	-7.09648	2.33e-11	8.63e-10	15.4101
PARP10	0.631108	7.81795	7.09361	2.37e-11	8.76e-10	15.3941
SYNC1	0.345098	7.24901	7.09312	2.38e-11	8.77e-10	15.3913
DOCK6	0.35438	7.06386	7.09256	2.39e-11	8.79e-10	15.3882
DIAPH1	0.305461	8.50874	7.09203	2.39e-11	8.81e-10	15.3853
REPIN1	0.321426	9.72114	7.09066	2.41e-11	8.87e-10	15.3776
PCSK5	0.24743	7.23667	7.08993	2.42e-11	8.89e-10	15.3736
C6orf81	0.107135	6.40074	7.08697	2.46e-11	9.02e-10	15.3571
FOXO4	0.646202	10.6138	7.08695	2.46e-11	9.02e-10	15.3569
ACSS2	0.417443	9.9449	7.08681	2.47e-11	9.02e-10	15.3562
CRTAP	0.315491	7.64065	7.08553	2.48e-11	9.07e-10	15.349
DNAJB9	-0.339349	8.94213	-7.08376	2.51e-11	9.15e-10	15.3392
ANKRD50	-0.261661	7.53139	-7.08357	2.51e-11	9.15e-10	15.3381
PTGFRN	-0.273339	7.96738	-7.08225	2.53e-11	9.21e-10	15.3308
ARHGAP20	-0.434336	7.22879	-7.08193	2.54e-11	9.21e-10	15.329
NPFF	0.219826	6.59363	7.08178	2.54e-11	9.21e-10	15.3282
TTC31	0.256719	7.42028	7.08012	2.56e-11	9.27e-10	15.3189
SLC12A9	0.435275	8.65576	7.08004	2.56e-11	9.27e-10	15.3185
LOC653496	0.388902	7.24213	7.07996	2.56e-11	9.27e-10	15.318
DPP6	-0.52	8.67706	-7.0797	2.57e-11	9.27e-10	15.3166
ZBTB42	0.414856	6.96445	7.07965	2.57e-11	9.27e-10	15.3163
FES	0.337014	7.31882	7.07797	2.59e-11	9.34e-10	15.307
CHCHD6	-0.359445	7.48121	-7.07753	2.6e-11	9.36e-10	15.3045
VDAC1	-0.648649	10.8093	-7.07652	2.62e-11	9.4e-10	15.2989
LOC100130511	-0.543595	8.27122	-7.07611	2.62e-11	9.41e-10	15.2966
ARHGEF6	0.406057	10.1203	7.07503	2.64e-11	9.46e-10	15.2906
ENDOG	-0.239466	7.16796	-7.06984	2.72e-11	9.73e-10	15.2617
LOC92755	-0.518919	7.3884	-7.06915	2.73e-11	9.76e-10	15.2579
YTHDF2	-0.369016	8.27178	-7.06748	2.75e-11	9.84e-10	15.2486
CATSPER2	0.490154	11.8048	7.06706	2.76e-11	9.85e-10	15.2463
GPI	-0.484263	8.76588	-7.06627	2.77e-11	9.88e-10	15.2418
NDUFB5	-0.449107	10.9304	-7.06572	2.78e-11	9.9e-10	15.2388
COX5A	-0.376206	11.6375	-7.0626	2.83e-11	1.01e-09	15.2215
TCTEX1D2	-0.483433	9.43817	-7.06257	2.83e-11	1.01e-09	15.2213
LOC441066	0.438618	6.94329	7.06178	2.85e-11	1.01e-09	15.2169
CLTC	-0.497341	7.79635	-7.06076	2.86e-11	1.01e-09	15.2112
RNF114	0.273719	10.1701	7.06056	2.87e-11	1.01e-09	15.2102
GAS2L3	0.263702	6.57569	7.05995	2.88e-11	1.02e-09	15.2068
FAM175A	0.504563	11.4743	7.05797	2.91e-11	1.03e-09	15.1958
LOC100130557	0.271621	7.43434	7.05787	2.91e-11	1.03e-09	15.1952
LPAR4	0.337542	6.76019	7.05606	2.94e-11	1.03e-09	15.1851
PTH1R	0.877514	9.06138	7.05587	2.94e-11	1.03e-09	15.1841
FUK	0.370979	8.13076	7.0554	2.95e-11	1.04e-09	15.1815
FAM164C	0.325204	7.30089	7.05337	2.99e-11	1.05e-09	15.1702
ITGB8	0.257313	6.59209	7.05254	3e-11	1.05e-09	15.1656
PRR16	-0.200951	6.53016	-7.052	3.01e-11	1.05e-09	15.1626
RPA3	-0.408748	8.3003	-7.04963	3.05e-11	1.07e-09	15.1494
SNX10	-0.866489	8.38681	-7.04863	3.07e-11	1.07e-09	15.1439
SLTM	0.260873	8.97998	7.0482	3.08e-11	1.07e-09	15.1415
SART1	0.275769	6.78685	7.04447	3.14e-11	1.09e-09	15.1208
ATAD1	-0.360089	8.12576	-7.0405	3.21e-11	1.12e-09	15.0988
ZNF430	0.232217	13.1368	7.03432	3.33e-11	1.16e-09	15.0645
SLC35B1	-0.263333	8.51909	-7.03343	3.35e-11	1.16e-09	15.0595
NOTCH4	0.406128	7.5803	7.0322	3.37e-11	1.17e-09	15.0527
PFKFB4	0.372653	7.93618	7.02706	3.47e-11	1.2e-09	15.0242
EML3	0.694025	9.1771	7.02584	3.5e-11	1.21e-09	15.0174
BDNF	-0.569114	7.17707	-7.02483	3.52e-11	1.21e-09	15.0119
TM7SF2	-0.435583	7.70618	-7.02337	3.54e-11	1.22e-09	15.0038
LOC648732	0.206149	7.11883	7.02091	3.6e-11	1.24e-09	14.9902
FBXO5	0.311052	7.10858	7.01906	3.63e-11	1.25e-09	14.9799
CGNL1	0.566816	10.4542	7.01889	3.64e-11	1.25e-09	14.979
GPM6A	-0.690921	10.8589	-7.01676	3.68e-11	1.26e-09	14.9672
UNC45A	0.30392	8.24015	7.01664	3.68e-11	1.26e-09	14.9665
MAT2A	0.3364	11.2465	7.01509	3.72e-11	1.27e-09	14.9579
TOB2	0.279685	7.21457	7.01498	3.72e-11	1.27e-09	14.9573
LOC100133895	0.266161	6.66717	7.01468	3.73e-11	1.27e-09	14.9556
PHGDH	0.457016	11.5059	7.01459	3.73e-11	1.27e-09	14.9551
PAK1	-0.911677	9.01025	-7.01243	3.77e-11	1.29e-09	14.9432
MLKL	0.598273	7.81662	7.01115	3.8e-11	1.29e-09	14.9361
LOC441453	0.197535	6.65499	7.01102	3.8e-11	1.29e-09	14.9354
CHMP5	-0.361795	10.4879	-7.01034	3.82e-11	1.3e-09	14.9316
HSPB2	0.357753	7.10978	7.01004	3.83e-11	1.3e-09	14.93
RCAN2	-0.72598	10.8901	-7.00991	3.83e-11	1.3e-09	14.9292
SFMBT2	0.812008	7.7976	7.00894	3.85e-11	1.3e-09	14.9239
TMEM106A	0.708996	9.17043	7.00839	3.86e-11	1.3e-09	14.9209
TTC38	0.439165	7.50999	7.00659	3.9e-11	1.32e-09	14.9109
ZNF222	-0.165165	6.44913	-7.00498	3.94e-11	1.33e-09	14.902
WBP2	-0.317221	12.6071	-7.00367	3.97e-11	1.34e-09	14.8947
LRRC32	0.653977	8.45935	7.00343	3.97e-11	1.34e-09	14.8934
FH	-0.38847	9.92236	-7.00302	3.98e-11	1.34e-09	14.8911
LRP6	0.160212	6.56675	7.00158	4.01e-11	1.35e-09	14.8831
PIGX	0.625428	8.60916	7.00153	4.02e-11	1.35e-09	14.8829
A2BP1	-0.53251	7.86257	-7.00074	4.03e-11	1.35e-09	14.8785
PNKD	-0.625526	8.28671	-7.00047	4.04e-11	1.35e-09	14.877
MECP2	-0.317673	6.79623	-6.99958	4.06e-11	1.35e-09	14.8721
CASZ1	0.299978	6.65606	6.99958	4.06e-11	1.35e-09	14.8721
RTN1	-1.14493	11.9054	-6.99945	4.06e-11	1.35e-09	14.8714
SDHB	-0.364084	10.1091	-6.99702	4.12e-11	1.37e-09	14.8579
PODN	0.380205	7.07307	6.9958	4.15e-11	1.38e-09	14.8512
TBX2	0.454883	7.1861	6.99207	4.24e-11	1.41e-09	14.8306
LOC402560	0.331041	7.45046	6.98941	4.3e-11	1.43e-09	14.8159
F8	-0.17289	6.69768	-6.98917	4.31e-11	1.43e-09	14.8145
EVC	0.135192	6.47605	6.98184	4.49e-11	1.49e-09	14.7741
NDUFV2	-0.302519	10.0696	-6.98054	4.53e-11	1.5e-09	14.7669
ASAP3	0.513762	8.87734	6.97987	4.54e-11	1.5e-09	14.7632
PTH2R	-0.493032	7.50359	-6.97926	4.56e-11	1.5e-09	14.7599
C9orf114	0.492946	8.25599	6.97864	4.57e-11	1.51e-09	14.7564
C16orf75	-0.252818	6.82113	-6.97846	4.58e-11	1.51e-09	14.7554
KIAA0513	-0.565352	9.88373	-6.97814	4.59e-11	1.51e-09	14.7537
NUPR1	0.560882	7.55053	6.97777	4.6e-11	1.51e-09	14.7516
OGDHL	-0.353491	8.62523	-6.97574	4.65e-11	1.53e-09	14.7404
UQCRH	-0.5013	9.47569	-6.97544	4.66e-11	1.53e-09	14.7387
RNU6-1	0.419381	10.5823	6.97331	4.72e-11	1.54e-09	14.727
IMP3	-0.318207	10.1985	-6.97236	4.74e-11	1.55e-09	14.7218
DEF6	0.240328	6.77765	6.97095	4.78e-11	1.56e-09	14.714
C22orf9	0.252944	7.67615	6.97062	4.79e-11	1.56e-09	14.7122
PSCDBP	0.152832	6.58712	6.96963	4.81e-11	1.57e-09	14.7067
NEU1	-0.264089	7.55735	-6.96855	4.84e-11	1.58e-09	14.7007
DTD1	-0.286634	8.03649	-6.96767	4.87e-11	1.58e-09	14.6959
CTNS	0.409878	8.17566	6.96091	5.06e-11	1.64e-09	14.6587
CLSTN1	-0.387333	12.3293	-6.96062	5.07e-11	1.64e-09	14.6571
FZD9	0.666773	8.65949	6.96035	5.08e-11	1.64e-09	14.6556
STAMBPL1	-0.663383	8.83269	-6.95792	5.15e-11	1.66e-09	14.6422
MATR3	-0.414631	12.2746	-6.95786	5.15e-11	1.66e-09	14.6418
MOAP1	-0.724644	10.2812	-6.95759	5.16e-11	1.66e-09	14.6404
CHKB	0.288438	7.797	6.95664	5.18e-11	1.67e-09	14.6351
PRNP	-0.437767	13.0031	-6.95657	5.19e-11	1.67e-09	14.6347
PARP14	0.316059	7.19216	6.95569	5.21e-11	1.68e-09	14.6299
MLL5	0.305049	7.99185	6.95149	5.34e-11	1.72e-09	14.6067
GALNS	0.135916	6.7607	6.95043	5.37e-11	1.72e-09	14.6009
DGAT1	0.314929	7.36386	6.95035	5.37e-11	1.72e-09	14.6005
SFRS8	0.230399	7.75466	6.94933	5.4e-11	1.73e-09	14.5949
SFRS1	0.206355	10.3228	6.94927	5.41e-11	1.73e-09	14.5945
GPSM1	0.354118	10.6602	6.94642	5.49e-11	1.75e-09	14.5788
C9orf21	0.164556	6.83383	6.94638	5.49e-11	1.75e-09	14.5786
C19orf64	0.156365	6.47372	6.94597	5.51e-11	1.76e-09	14.5764
LOC147670	-0.2447	6.60555	-6.94419	5.56e-11	1.77e-09	14.5666
KLHDC5	-0.324599	10.1439	-6.94329	5.59e-11	1.78e-09	14.5616
COX10	-0.219652	7.88977	-6.94264	5.61e-11	1.78e-09	14.558
PPEF1	-0.392058	6.76056	-6.94238	5.62e-11	1.78e-09	14.5566
C15orf63	0.413587	11.8302	6.9377	5.77e-11	1.83e-09	14.5309
RABGAP1L	0.197722	6.84311	6.93744	5.78e-11	1.83e-09	14.5294
LRRC37B2	0.435855	11.8052	6.93669	5.81e-11	1.83e-09	14.5253
LOC652258	0.0940597	6.27132	6.9366	5.81e-11	1.83e-09	14.5248
SYP	-0.953945	9.59427	-6.93655	5.81e-11	1.83e-09	14.5245
LRRC1	0.430044	8.48298	6.93593	5.83e-11	1.84e-09	14.5211
ESRRAP2	0.337909	7.70191	6.93579	5.83e-11	1.84e-09	14.5204
OPA1	-0.601536	8.42214	-6.93101	6e-11	1.89e-09	14.4941
WASL	-0.454805	10.2695	-6.93047	6.01e-11	1.89e-09	14.4911
RICS	-0.647704	10.31	-6.93015	6.02e-11	1.89e-09	14.4893
LOC100128403	-0.904956	9.36217	-6.92978	6.04e-11	1.89e-09	14.4873
ARF4	-0.357544	6.83659	-6.929	6.06e-11	1.9e-09	14.483
ATP2A2	-0.715626	11.5435	-6.92165	6.32e-11	1.98e-09	14.4426
LOC401002	-0.344375	6.57622	-6.92073	6.36e-11	1.99e-09	14.4376
ACTB	-0.4498	12.4779	-6.92061	6.36e-11	1.99e-09	14.437
CTRL	0.215093	6.61221	6.91964	6.39e-11	1.99e-09	14.4316
TTC7B	-0.321186	6.80385	-6.91933	6.41e-11	2e-09	14.4299
ANKRD23	0.129933	6.76701	6.91903	6.42e-11	2e-09	14.4283
SCG2	-0.95493	9.8449	-6.91784	6.46e-11	2.01e-09	14.4217
ARF1	-0.259404	10.57	-6.91723	6.48e-11	2.01e-09	14.4184
AKAP11	-0.544431	10.5767	-6.91536	6.55e-11	2.03e-09	14.4081
LGMN	-0.451005	8.2772	-6.91386	6.61e-11	2.05e-09	14.3999
SPEN	0.28694	9.78996	6.91118	6.71e-11	2.08e-09	14.3852
LOC401321	0.380236	7.69298	6.91105	6.71e-11	2.08e-09	14.3844
GAD1	-0.994532	9.93321	-6.90986	6.76e-11	2.09e-09	14.3779
MTX2	-0.527828	9.56345	-6.90899	6.79e-11	2.1e-09	14.3732
NELL1	-0.950083	8.33756	-6.90863	6.81e-11	2.1e-09	14.3712
C21orf131	0.382013	7.10006	6.9033	7.01e-11	2.16e-09	14.3419
LOC388588	0.199038	6.88265	6.90185	7.07e-11	2.18e-09	14.334
DNAJB12	0.402437	7.60998	6.90067	7.12e-11	2.19e-09	14.3275
KIAA0114	0.278096	7.90854	6.90042	7.13e-11	2.19e-09	14.3262
FANCC	0.110555	6.33996	6.9003	7.13e-11	2.19e-09	14.3255
STAG3L3	0.483988	9.13558	6.89961	7.16e-11	2.19e-09	14.3217
NECAP1	-0.669775	9.74921	-6.8996	7.16e-11	2.19e-09	14.3216
DRG1	-0.311908	8.25404	-6.89879	7.2e-11	2.2e-09	14.3172
ITFG1	-0.933606	9.004	-6.89785	7.23e-11	2.21e-09	14.3121
MTMR12	-0.299125	6.99135	-6.89661	7.28e-11	2.22e-09	14.3052
CORT	-0.191663	6.43486	-6.89394	7.39e-11	2.25e-09	14.2906
CALY	-0.668524	7.5171	-6.89381	7.4e-11	2.25e-09	14.2899
TCEAL6	-0.723292	8.90399	-6.8934	7.42e-11	2.26e-09	14.2877
RIPK1	0.22213	7.35079	6.89296	7.44e-11	2.26e-09	14.2853
TBC1D9B	0.244879	9.21925	6.89269	7.45e-11	2.26e-09	14.2838
PSMA5	-0.370162	9.47789	-6.89168	7.49e-11	2.27e-09	14.2783
PSMD5	-0.197518	6.91029	-6.88901	7.6e-11	2.3e-09	14.2636
ZNF148	0.579123	9.86995	6.88872	7.62e-11	2.3e-09	14.262
DPYSL3	0.313497	10.9088	6.88775	7.66e-11	2.31e-09	14.2567
LOC286512	-0.519633	11.425	-6.88703	7.69e-11	2.32e-09	14.2528
C19orf2	0.469078	8.56688	6.88586	7.74e-11	2.33e-09	14.2464
CARD9	0.270579	7.20903	6.88401	7.82e-11	2.36e-09	14.2363
SHROOM1	0.223964	6.7141	6.88086	7.96e-11	2.4e-09	14.219
MAP3K5	0.33426	8.95103	6.88059	7.97e-11	2.4e-09	14.2175
ATP6V1F	-0.24335	10.8984	-6.87992	8e-11	2.4e-09	14.2139
PCCB	-0.239744	8.93182	-6.87915	8.04e-11	2.41e-09	14.2097
SCN3B	-0.73892	8.56495	-6.87659	8.16e-11	2.44e-09	14.1956
C10orf85	0.435388	7.32194	6.87652	8.16e-11	2.44e-09	14.1953
LOC100132839	-0.161939	6.61091	-6.87609	8.18e-11	2.45e-09	14.1929
FLJ38717	0.79809	9.00584	6.8746	8.25e-11	2.46e-09	14.1847
GLTSCR2	0.245324	11.308	6.86894	8.52e-11	2.54e-09	14.1538
MED10	-0.254609	8.8573	-6.86863	8.53e-11	2.54e-09	14.1521
EIF4EBP3	0.165813	6.68737	6.86856	8.53e-11	2.54e-09	14.1517
LRDD	0.383413	7.25426	6.86844	8.54e-11	2.54e-09	14.151
LOC647606	0.172111	6.54068	6.86503	8.71e-11	2.59e-09	14.1324
C17orf85	0.250115	7.47715	6.86418	8.75e-11	2.6e-09	14.1278
ARHGAP9	0.329212	7.38185	6.86327	8.79e-11	2.61e-09	14.1228
ACTG1	-0.269539	12.7055	-6.86177	8.87e-11	2.63e-09	14.1146
KIAA1958	0.469834	7.76773	6.85985	8.96e-11	2.65e-09	14.1041
LOC646345	-0.306972	6.96828	-6.85806	9.05e-11	2.68e-09	14.0944
C20orf3	-0.336409	8.89781	-6.85784	9.07e-11	2.68e-09	14.0932
LOC440731	0.262063	6.74809	6.85727	9.09e-11	2.68e-09	14.09
NOL12	0.345395	8.4337	6.85489	9.22e-11	2.72e-09	14.077
FBXL2	-0.62454	8.9306	-6.85448	9.24e-11	2.72e-09	14.0748
MORC2	0.170564	6.85442	6.85322	9.3e-11	2.74e-09	14.0679
KIAA0194	0.195171	8.50988	6.85312	9.31e-11	2.74e-09	14.0674
PCMT1	-0.499211	11.9731	-6.85238	9.35e-11	2.74e-09	14.0633
CCDC149	0.255156	7.49734	6.85233	9.35e-11	2.74e-09	14.0631
GAL3ST4	0.411708	7.68878	6.85196	9.37e-11	2.75e-09	14.0611
CBX2	0.185525	6.5952	6.84851	9.55e-11	2.8e-09	14.0422
STARD8	0.493175	7.4738	6.84701	9.64e-11	2.82e-09	14.034
MPST	0.301091	6.75304	6.84476	9.76e-11	2.85e-09	14.0218
UXT	0.228587	9.13038	6.84419	9.79e-11	2.86e-09	14.0186
CTDSP1	0.517687	7.63161	6.84209	9.91e-11	2.89e-09	14.0072
R3HDM1	-0.61639	8.24545	-6.84169	9.93e-11	2.89e-09	14.005
NEK6	0.414277	7.65903	6.84139	9.95e-11	2.89e-09	14.0034
PPP3CB	-0.705536	10.4519	-6.84081	9.98e-11	2.9e-09	14.0002
WDR45	0.237945	7.27233	6.83654	1.02e-10	2.97e-09	13.9769
OLFM3	-0.632206	7.34122	-6.83545	1.03e-10	2.98e-09	13.971
SYT1	-1.41833	9.50363	-6.83456	1.03e-10	2.99e-09	13.9661
LOC646044	0.316036	8.07801	6.83435	1.03e-10	2.99e-09	13.965
MTHFD1	-0.141051	6.65234	-6.83268	1.04e-10	3.02e-09	13.9559
LRRC49	-0.443135	8.52259	-6.83201	1.05e-10	3.03e-09	13.9522
KLF15	0.442702	7.951	6.83134	1.05e-10	3.04e-09	13.9486
MIF4GD	0.271634	7.46176	6.83048	1.06e-10	3.05e-09	13.9439
SEMA6A	0.326309	8.91671	6.83045	1.06e-10	3.05e-09	13.9437
PRPF38A	0.199714	7.62739	6.8297	1.06e-10	3.05e-09	13.9396
CD83	-0.396154	8.15136	-6.82963	1.06e-10	3.05e-09	13.9393
SLC39A1	0.389072	7.94783	6.82825	1.07e-10	3.07e-09	13.9317
C16orf91	-0.196199	7.28561	-6.82746	1.08e-10	3.09e-09	13.9274
TMX3	-0.578019	8.28015	-6.82582	1.09e-10	3.11e-09	13.9185
PAIP1	-0.34256	7.44013	-6.82398	1.1e-10	3.14e-09	13.9085
LOC440145	-0.415409	7.42349	-6.82272	1.1e-10	3.16e-09	13.9016
TIMELESS	0.166005	6.76612	6.82254	1.11e-10	3.16e-09	13.9006
PCDH20	-0.579963	7.90103	-6.82183	1.11e-10	3.17e-09	13.8968
IER2	0.151743	6.66404	6.8214	1.11e-10	3.17e-09	13.8945
COPS4	-0.532584	8.68677	-6.82117	1.11e-10	3.17e-09	13.8932
LOC390557	0.509536	10.2379	6.82114	1.11e-10	3.17e-09	13.893
COBL	0.267501	11.243	6.8209	1.12e-10	3.17e-09	13.8917
PTDSS1	-0.427685	8.80181	-6.82054	1.12e-10	3.18e-09	13.8898
SLC4A11	0.397861	6.88355	6.82028	1.12e-10	3.18e-09	13.8884
ZC3H12C	0.319962	8.19714	6.81732	1.14e-10	3.23e-09	13.8722
CRMP1	-0.359514	10.0193	-6.81638	1.14e-10	3.24e-09	13.8671
CCDC49	0.197147	7.27192	6.81552	1.15e-10	3.25e-09	13.8624
ATP2B3	-0.605087	7.43963	-6.81541	1.15e-10	3.25e-09	13.8619
SYAP1	0.615368	9.56295	6.81274	1.17e-10	3.3e-09	13.8473
IL28RA	0.182578	6.66026	6.81209	1.17e-10	3.31e-09	13.8438
PAN2	0.324584	8.27113	6.81166	1.18e-10	3.31e-09	13.8415
HLA-DMA	0.558553	8.47683	6.80811	1.2e-10	3.38e-09	13.8221
LOC729970	0.29747	7.4772	6.80608	1.21e-10	3.41e-09	13.8111
LOC731950	0.226231	7.91956	6.80481	1.22e-10	3.43e-09	13.8042
TMEM189-UBE2V1	-0.308433	7.72482	-6.80341	1.23e-10	3.46e-09	13.7965
CAP2	-1.04918	10.8423	-6.80314	1.23e-10	3.46e-09	13.7951
BRPF1	0.359901	10.1044	6.80289	1.23e-10	3.46e-09	13.7938
PPP2R1B	0.148456	6.47301	6.80276	1.24e-10	3.46e-09	13.7931
DCLRE1C	0.71817	9.48914	6.80276	1.24e-10	3.46e-09	13.793
KLHL35	-0.419499	7.96645	-6.80232	1.24e-10	3.46e-09	13.7906
ZDHHC8P	0.264545	7.24338	6.80101	1.25e-10	3.48e-09	13.7835
LOC341315	0.360988	7.52607	6.80065	1.25e-10	3.49e-09	13.7816
GNA12	0.486932	8.73355	6.79993	1.26e-10	3.5e-09	13.7777
LOC401152	0.494299	10.2609	6.79892	1.26e-10	3.51e-09	13.7722
NUDT1	0.201629	7.22716	6.79871	1.26e-10	3.51e-09	13.771
MYBPC1	0.633018	9.77338	6.79829	1.27e-10	3.52e-09	13.7688
UBA7	0.433193	7.48993	6.79443	1.29e-10	3.59e-09	13.7478
MTTP	0.258394	6.61681	6.79418	1.3e-10	3.59e-09	13.7464
SLC6A17	-0.544927	8.19686	-6.79417	1.3e-10	3.59e-09	13.7464
RASSF4	0.407934	7.69914	6.79342	1.3e-10	3.6e-09	13.7423
ARID4B	0.649785	9.12633	6.79111	1.32e-10	3.64e-09	13.7297
GBGT1	0.206974	6.7342	6.79096	1.32e-10	3.64e-09	13.7289
ZFAT	0.102363	6.39232	6.79088	1.32e-10	3.64e-09	13.7285
TAGLN3	-0.860731	8.19993	-6.79075	1.32e-10	3.64e-09	13.7278
NUBPL	0.65696	10.2926	6.79072	1.32e-10	3.64e-09	13.7276
HYDIN	0.675679	7.23716	6.7897	1.33e-10	3.66e-09	13.7221
BASP1	-0.637213	12.5127	-6.78919	1.33e-10	3.66e-09	13.7193
NFATC1	0.154365	6.49978	6.7889	1.34e-10	3.67e-09	13.7178
LOC100133163	0.488017	9.79672	6.78763	1.34e-10	3.69e-09	13.7108
DBI	0.36279	11.7402	6.78606	1.36e-10	3.72e-09	13.7023
CHST1	-0.402079	8.50148	-6.78582	1.36e-10	3.72e-09	13.701
MKRN1	0.14769	10.2717	6.78486	1.37e-10	3.74e-09	13.6958
CDK6	0.268192	7.3718	6.78332	1.38e-10	3.77e-09	13.6875
GLI1	0.154304	6.40025	6.78157	1.39e-10	3.8e-09	13.678
TJAP1	0.484553	9.30117	6.78121	1.39e-10	3.8e-09	13.676
CCDC109A	-0.216671	7.25555	-6.78119	1.39e-10	3.8e-09	13.6759
ABI3BP	0.179718	6.61978	6.78109	1.4e-10	3.8e-09	13.6754
NSF	-0.833998	11.7623	-6.77914	1.41e-10	3.83e-09	13.6648
TIGD5	0.231921	7.58747	6.77911	1.41e-10	3.83e-09	13.6646
ZNF326	0.27946	6.86911	6.77763	1.42e-10	3.86e-09	13.6566
RIMBP2	-0.751881	8.1713	-6.77729	1.42e-10	3.87e-09	13.6548
ZNF22	0.248251	9.01027	6.77644	1.43e-10	3.88e-09	13.6502
EEF2K	0.359705	8.25698	6.77557	1.44e-10	3.89e-09	13.6454
WSCD1	0.471124	8.31461	6.77551	1.44e-10	3.89e-09	13.6451
TK2	0.130155	6.81989	6.77504	1.44e-10	3.9e-09	13.6425
YBX1	0.48802	9.7632	6.77484	1.44e-10	3.9e-09	13.6415
MSRB3	0.353209	7.76655	6.77245	1.46e-10	3.95e-09	13.6285
THOC2	0.679053	9.33808	6.77239	1.46e-10	3.95e-09	13.6282
SMARCC1	0.36564	9.17123	6.7685	1.5e-10	4.03e-09	13.6071
ZNHIT6	0.269502	9.28426	6.76676	1.51e-10	4.07e-09	13.5977
WWOX	0.93145	8.07761	6.76554	1.52e-10	4.09e-09	13.5911
MGC42367	-0.69959	10.466	-6.76524	1.52e-10	4.09e-09	13.5895
OTOS	0.248104	6.49936	6.76452	1.53e-10	4.1e-09	13.5855
U2AF1L2	0.486174	9.13596	6.76419	1.53e-10	4.11e-09	13.5838
LOC642033	0.51091	7.83266	6.76382	1.54e-10	4.11e-09	13.5817
C2orf55	-0.634289	10.0601	-6.76342	1.54e-10	4.12e-09	13.5796
ALPP	0.487281	11.727	6.76191	1.55e-10	4.15e-09	13.5714
LOC146909	0.0901217	6.384	6.76168	1.55e-10	4.15e-09	13.5702
TSPYL1	-0.892342	10.1942	-6.76039	1.57e-10	4.18e-09	13.5632
ATPAF1	-0.337522	9.47992	-6.76007	1.57e-10	4.18e-09	13.5615
TRIM9	-0.447288	8.93664	-6.75957	1.57e-10	4.19e-09	13.5588
RUNDC2C	0.707391	8.73774	6.7592	1.58e-10	4.19e-09	13.5567
ZCCHC12	-0.904584	8.55537	-6.75827	1.58e-10	4.21e-09	13.5517
HDGF2	-0.230905	6.71467	-6.75768	1.59e-10	4.22e-09	13.5485
COPG	-0.359947	7.92491	-6.7564	1.6e-10	4.25e-09	13.5416
ABL1	0.52186	9.22162	6.75509	1.61e-10	4.28e-09	13.5345
SRP68	-0.172691	9.01889	-6.75374	1.63e-10	4.3e-09	13.5272
B3GALTL	0.306188	7.6746	6.75192	1.64e-10	4.34e-09	13.5174
LOC401622	0.393206	7.36302	6.75183	1.64e-10	4.34e-09	13.5168
GRIN2A	-0.43018	7.03848	-6.75147	1.65e-10	4.35e-09	13.5149
ZXDC	0.16932	6.61531	6.75095	1.65e-10	4.35e-09	13.5121
MFAP3L	0.411782	7.09745	6.75091	1.65e-10	4.35e-09	13.5119
CCT6P1	-0.3783	8.83454	-6.74958	1.66e-10	4.38e-09	13.5047
FLJ23584	0.429872	7.61357	6.74797	1.68e-10	4.42e-09	13.496
YWHAE	-0.977569	8.91453	-6.74753	1.68e-10	4.42e-09	13.4936
MAGEE1	-0.656419	10.2532	-6.74494	1.71e-10	4.48e-09	13.4796
ZNF514	0.272093	7.45885	6.7442	1.71e-10	4.5e-09	13.4756
CSF2RA	0.522491	11.4906	6.74348	1.72e-10	4.51e-09	13.4717
LOC100130053	0.669885	10.3737	6.74184	1.74e-10	4.55e-09	13.4628
SLC9A6	-0.594549	9.75892	-6.74112	1.74e-10	4.56e-09	13.459
RAB8A	0.203722	8.61407	6.74053	1.75e-10	4.57e-09	13.4558
GYG2	0.360976	7.32169	6.74048	1.75e-10	4.57e-09	13.4555
MFSD5	0.163113	7.26776	6.73858	1.77e-10	4.62e-09	13.4452
LPPR4	-0.839783	9.53117	-6.73539	1.8e-10	4.69e-09	13.428
RPL13L	0.37017	7.52994	6.73529	1.8e-10	4.69e-09	13.4274
WDR61	-0.417624	8.3614	-6.73487	1.81e-10	4.7e-09	13.4252
SERPINI1	-1.10009	9.99641	-6.73331	1.82e-10	4.74e-09	13.4167
ZNF462	0.521222	8.50417	6.73232	1.83e-10	4.76e-09	13.4114
LOC650494	-0.283198	6.89227	-6.73151	1.84e-10	4.78e-09	13.407
TBX6	0.160208	6.43857	6.7311	1.84e-10	4.78e-09	13.4048
TOX2	-0.312016	7.84697	-6.72869	1.87e-10	4.84e-09	13.3918
EIF2C2	0.60331	9.50061	6.72784	1.88e-10	4.86e-09	13.3872
NCF4	0.139153	6.44167	6.72747	1.88e-10	4.87e-09	13.3852
BEXL1	-0.467835	11.58	-6.72684	1.89e-10	4.88e-09	13.3818
PRKD3	0.130186	6.5007	6.72659	1.89e-10	4.88e-09	13.3805
FLJ42709	-0.323198	7.08394	-6.72385	1.92e-10	4.94e-09	13.3657
CPSF1	0.3874	8.9175	6.72368	1.92e-10	4.94e-09	13.3647
POLD1	0.121233	6.50079	6.72362	1.92e-10	4.94e-09	13.3644
PDPN	0.445098	7.77221	6.72349	1.92e-10	4.94e-09	13.3637
SDHALP1	0.456481	12.1835	6.72311	1.93e-10	4.94e-09	13.3617
FLJ42562	-0.18295	6.5816	-6.72309	1.93e-10	4.94e-09	13.3616
KIAA0090	-0.254857	8.54549	-6.723	1.93e-10	4.94e-09	13.3611
GRAMD1A	0.30507	8.69354	6.72299	1.93e-10	4.94e-09	13.361
TPM2	0.631228	8.23165	6.72287	1.93e-10	4.94e-09	13.3604
EPS15	-0.336915	9.37347	-6.7228	1.93e-10	4.94e-09	13.36
PLK2	-0.327852	7.01161	-6.72231	1.94e-10	4.95e-09	13.3573
ARMC3	0.193959	6.3366	6.72179	1.94e-10	4.96e-09	13.3546
THOC7	-0.444166	9.78184	-6.72176	1.94e-10	4.96e-09	13.3544
MFNG	0.367564	7.1901	6.72161	1.94e-10	4.96e-09	13.3536
POU3F2	0.372122	8.04799	6.72023	1.96e-10	4.99e-09	13.3461
DDX10	-0.353244	8.22487	-6.71983	1.96e-10	5e-09	13.344
LOC100130906	0.161885	6.47918	6.71887	1.97e-10	5.02e-09	13.3388
NOL4	-0.451844	8.66181	-6.71869	1.98e-10	5.02e-09	13.3378
MPP1	-0.292486	8.21064	-6.71858	1.98e-10	5.02e-09	13.3372
EID2	-0.580061	7.64452	-6.71404	2.03e-10	5.14e-09	13.3127
EEF1E1	-0.490048	8.42619	-6.71255	2.05e-10	5.18e-09	13.3047
ISY1	0.225475	7.70214	6.71156	2.06e-10	5.21e-09	13.2994
CRSP2	-0.339421	7.14947	-6.71064	2.07e-10	5.23e-09	13.2944
SUCLA2	-0.673683	9.23365	-6.70966	2.08e-10	5.25e-09	13.2891
LYL1	0.567076	7.90649	6.70964	2.08e-10	5.25e-09	13.289
C9orf80	0.317045	12.6433	6.70895	2.09e-10	5.26e-09	13.2853
TTC19	-0.405196	8.98456	-6.70864	2.09e-10	5.27e-09	13.2836
COPG2IT1	-0.771294	9.5716	-6.70812	2.1e-10	5.28e-09	13.2809
KCNF1	-0.402207	9.17202	-6.70552	2.13e-10	5.35e-09	13.2668
LOC729770	-0.105052	6.31047	-6.70516	2.13e-10	5.36e-09	13.2649
ACSF2	0.372443	7.08893	6.70482	2.13e-10	5.36e-09	13.263
CTSB	0.387077	11.5361	6.70463	2.14e-10	5.36e-09	13.2621
ABLIM1	0.281678	10.8151	6.70243	2.16e-10	5.42e-09	13.2502
LOC642197	0.594052	7.81939	6.70159	2.17e-10	5.45e-09	13.2457
ANKRD57	0.342356	8.23684	6.70099	2.18e-10	5.46e-09	13.2425
LRCH4	0.650121	8.05527	6.6969	2.23e-10	5.58e-09	13.2204
MRAP2	-0.21223	6.53586	-6.69661	2.23e-10	5.58e-09	13.2189
RASGRP3	0.525148	8.11988	6.69504	2.25e-10	5.63e-09	13.2104
LOC729389	0.4538	7.73884	6.69495	2.26e-10	5.63e-09	13.2099
SMARCD3	0.348273	9.4097	6.69389	2.27e-10	5.65e-09	13.2042
COX4I1	-0.198361	13.0188	-6.69352	2.27e-10	5.66e-09	13.2022
IRF1	0.330297	6.80481	6.69304	2.28e-10	5.67e-09	13.1997
ATP5F1	-0.506165	10.5004	-6.69254	2.29e-10	5.67e-09	13.197
SEPHS1	0.243724	9.16041	6.69245	2.29e-10	5.67e-09	13.1965
IFNAR2	0.336166	7.78454	6.69244	2.29e-10	5.67e-09	13.1964
LDB2	-0.79521	10.9047	-6.69237	2.29e-10	5.67e-09	13.196
KCTD7	0.320776	7.04716	6.69207	2.29e-10	5.68e-09	13.1944
POMGNT1	0.28451	9.55617	6.69136	2.3e-10	5.69e-09	13.1906
DYNLT3	-0.666844	9.13078	-6.69062	2.31e-10	5.71e-09	13.1866
NPNT	0.100656	6.40439	6.69047	2.31e-10	5.71e-09	13.1858
LOC100130298	0.212364	6.68318	6.69008	2.32e-10	5.72e-09	13.1837
SCAF1	-0.348857	6.61796	-6.68998	2.32e-10	5.72e-09	13.1832
C7orf44	-0.40722	8.73025	-6.68936	2.33e-10	5.73e-09	13.1799
UBLCP1	-0.504113	8.45421	-6.68717	2.35e-10	5.8e-09	13.1681
EFCBP1	-1.09245	10.0869	-6.6865	2.36e-10	5.82e-09	13.1645
THYN1	-0.404945	8.73245	-6.68606	2.37e-10	5.82e-09	13.1621
C13orf31	0.426792	7.07426	6.68494	2.38e-10	5.86e-09	13.1561
SCG5	-0.7094	11.7648	-6.6839	2.4e-10	5.88e-09	13.1505
L1CAM	-0.498692	6.89039	-6.68337	2.41e-10	5.9e-09	13.1476
NAT5	-0.283245	10.4517	-6.68174	2.43e-10	5.95e-09	13.1389
SLC16A9	0.707753	9.33248	6.68152	2.43e-10	5.95e-09	13.1377
RRBP1	0.518578	9.15879	6.68121	2.43e-10	5.95e-09	13.136
ADCY8	0.226776	7.1291	6.68092	2.44e-10	5.96e-09	13.1345
CASP3	0.259403	8.31162	6.67791	2.48e-10	6.05e-09	13.1183
SH3PXD2A	0.389521	10.2516	6.67701	2.49e-10	6.08e-09	13.1134
XK	-0.613034	7.37956	-6.67645	2.5e-10	6.09e-09	13.1104
PREI3	-0.459668	8.96658	-6.67537	2.51e-10	6.12e-09	13.1047
PTPRU	0.299112	7.57155	6.67509	2.52e-10	6.13e-09	13.1031
LOC285550	-0.412438	8.62669	-6.67414	2.53e-10	6.15e-09	13.098
DIRAS1	-0.28685	6.78077	-6.67388	2.54e-10	6.16e-09	13.0966
ASTN1	-0.471493	9.74293	-6.67213	2.56e-10	6.21e-09	13.0872
GRINA	-0.622229	7.85214	-6.67023	2.59e-10	6.27e-09	13.077
TADA1L	-0.445636	7.82908	-6.66987	2.59e-10	6.28e-09	13.0751
STAG3L2	0.446251	9.36048	6.66972	2.59e-10	6.28e-09	13.0743
MOCS3	-0.121376	6.38652	-6.66669	2.64e-10	6.38e-09	13.058
TMEM132D	-0.57279	8.79908	-6.66616	2.65e-10	6.4e-09	13.0552
REEP1	-0.662028	9.44865	-6.66589	2.65e-10	6.4e-09	13.0537
FKBP1B	-0.278872	7.03075	-6.66531	2.66e-10	6.41e-09	13.0506
CNKSR3	0.386524	8.15811	6.66505	2.66e-10	6.42e-09	13.0492
GPER	0.734218	9.58735	6.66358	2.68e-10	6.47e-09	13.0413
MRPL2	-0.436366	7.48507	-6.66263	2.7e-10	6.49e-09	13.0362
KIAA0649	0.263113	7.1827	6.66259	2.7e-10	6.49e-09	13.036
PCDHB19P	0.570883	7.69481	6.66221	2.7e-10	6.5e-09	13.034
INHBB	0.397538	7.28952	6.66186	2.71e-10	6.5e-09	13.0321
NOL8	0.357578	8.67237	6.66181	2.71e-10	6.5e-09	13.0318
CYB5RL	0.116178	6.56702	6.6604	2.73e-10	6.55e-09	13.0243
ELAVL4	-0.691239	8.2017	-6.66011	2.74e-10	6.55e-09	13.0227
NEFM	-1.12128	9.98522	-6.65962	2.74e-10	6.57e-09	13.0201
ZYX	0.239175	8.74442	6.65887	2.76e-10	6.59e-09	13.016
SCNN1D	0.509792	8.74534	6.65837	2.76e-10	6.6e-09	13.0134
PLEKHO2	0.435962	7.68919	6.65796	2.77e-10	6.61e-09	13.0112
P2RX4	0.160838	6.90636	6.6573	2.78e-10	6.63e-09	13.0077
C17orf58	-0.327057	9.26513	-6.65683	2.79e-10	6.64e-09	13.0051
AMN1	-0.367688	7.71444	-6.65453	2.82e-10	6.72e-09	12.9928
LARGE	-0.403235	9.92479	-6.65396	2.83e-10	6.74e-09	12.9897
LOC388556	0.37141	10.9576	6.65379	2.83e-10	6.74e-09	12.9888
ADARB2	0.479599	7.47821	6.65347	2.84e-10	6.74e-09	12.9871
GPR4	0.524008	7.39946	6.6526	2.85e-10	6.77e-09	12.9824
MGC3731	0.262383	9.33492	6.65252	2.85e-10	6.77e-09	12.982
ACSS3	0.255892	6.97468	6.65129	2.87e-10	6.81e-09	12.9754
LOC647000	-0.390037	11.5325	-6.65113	2.88e-10	6.81e-09	12.9745
ATRN	-0.465764	8.52153	-6.65003	2.89e-10	6.84e-09	12.9686
LOC649270	0.154171	6.5527	6.64985	2.9e-10	6.85e-09	12.9677
LOC644092	0.112935	6.37119	6.64909	2.91e-10	6.87e-09	12.9636
ZNF609	0.240873	7.49456	6.64894	2.91e-10	6.87e-09	12.9628
C21orf58	0.479669	10.9691	6.64872	2.91e-10	6.87e-09	12.9616
MTERFD1	-0.25573	8.02556	-6.64698	2.94e-10	6.93e-09	12.9523
RANBP1	-0.262293	9.52447	-6.64603	2.96e-10	6.96e-09	12.9472
LOC391532	-0.215661	7.41718	-6.64495	2.98e-10	6.99e-09	12.9415
VCAN	0.572426	9.02166	6.64493	2.98e-10	6.99e-09	12.9413
C1orf128	-0.478982	10.3148	-6.64388	2.99e-10	7.03e-09	12.9357
PTPN11	0.228627	11.1254	6.64349	3e-10	7.04e-09	12.9336
FAM39DP	0.518059	9.98923	6.64293	3.01e-10	7.05e-09	12.9306
SRRM2	0.260464	10.5698	6.64226	3.02e-10	7.08e-09	12.927
CD82	0.329652	7.67209	6.64097	3.04e-10	7.12e-09	12.9201
LOC100132856	-0.336999	6.74416	-6.63886	3.08e-10	7.2e-09	12.9088
DDX27	0.778724	8.41623	6.63551	3.14e-10	7.33e-09	12.8909
ARMCX5	-0.366137	6.97117	-6.63363	3.17e-10	7.4e-09	12.8808
LOC650832	0.458933	7.43782	6.63289	3.18e-10	7.42e-09	12.8769
LOC400446	0.592541	11.0544	6.6321	3.19e-10	7.45e-09	12.8726
HINT1	-0.57907	11.3336	-6.63187	3.2e-10	7.45e-09	12.8714
UNC119	0.310068	8.01599	6.63083	3.22e-10	7.49e-09	12.8659
BIRC3	0.493126	9.81681	6.62971	3.24e-10	7.53e-09	12.8599
PSMB2	-0.252478	8.80023	-6.62845	3.26e-10	7.57e-09	12.8531
RXRA	0.493627	10.3096	6.6253	3.32e-10	7.7e-09	12.8363
ZNF205	0.278751	6.77718	6.62515	3.32e-10	7.7e-09	12.8354
RAB6A	-0.420029	8.9692	-6.62471	3.33e-10	7.71e-09	12.8331
LOC554203	0.34037	7.68931	6.6241	3.34e-10	7.73e-09	12.8299
ARHGDIG	-0.685641	7.74097	-6.62328	3.35e-10	7.76e-09	12.8254
FZD2	0.176373	6.44679	6.62299	3.36e-10	7.77e-09	12.8239
ABCC12	-0.361175	7.09112	-6.62255	3.37e-10	7.78e-09	12.8216
PIAS4	0.565196	9.56089	6.62201	3.38e-10	7.8e-09	12.8187
DACH2	-0.74663	7.76928	-6.62153	3.39e-10	7.81e-09	12.8161
LOC644852	0.581976	8.54984	6.62099	3.4e-10	7.82e-09	12.8132
SSFA2	0.337374	7.52392	6.62098	3.4e-10	7.82e-09	12.8132
SYNJ1	-0.576873	10.6505	-6.6199	3.42e-10	7.86e-09	12.8074
SOX13	0.397084	7.63858	6.6194	3.43e-10	7.88e-09	12.8047
RUNDC1	-0.418048	8.70938	-6.61937	3.43e-10	7.88e-09	12.8046
ETS1	0.35689	8.61104	6.61747	3.46e-10	7.95e-09	12.7944
HMBOX1	0.350782	8.09369	6.61729	3.47e-10	7.95e-09	12.7934
EGR3	-0.524578	7.48964	-6.61689	3.47e-10	7.96e-09	12.7913
RWDD2A	-0.374114	8.52529	-6.61632	3.49e-10	7.98e-09	12.7883
ANTXR1	0.546174	10.3504	6.61626	3.49e-10	7.98e-09	12.7879
SLITRK1	-0.755617	8.82655	-6.61521	3.51e-10	8.02e-09	12.7824
LOC100134711	0.224597	6.73299	6.61494	3.51e-10	8.02e-09	12.7809
TCEA3	0.344986	7.6913	6.61483	3.51e-10	8.02e-09	12.7803
CYP4X1	-0.668163	9.12629	-6.6118	3.57e-10	8.15e-09	12.7641
LOC728452	0.438577	7.22903	6.61079	3.59e-10	8.19e-09	12.7587
LZIC	0.377817	7.56905	6.60989	3.61e-10	8.23e-09	12.7539
LOC728183	0.0682512	6.28416	6.60938	3.62e-10	8.24e-09	12.7512
KCNAB1	-0.576646	9.60979	-6.60825	3.64e-10	8.28e-09	12.7452
GYPC	0.418707	7.32144	6.60807	3.65e-10	8.28e-09	12.7442
NKIRAS1	-0.419415	9.3493	-6.60806	3.65e-10	8.28e-09	12.7442
KCNIP2	-0.104051	6.34651	-6.60738	3.66e-10	8.31e-09	12.7405
DKFZP586I1420	0.166798	7.50325	6.60729	3.66e-10	8.31e-09	12.74
KALRN	-0.350516	6.97587	-6.60456	3.72e-10	8.43e-09	12.7254
FLAD1	0.3308	7.61105	6.60337	3.74e-10	8.47e-09	12.7191
LOC284023	0.373518	8.22138	6.60213	3.77e-10	8.52e-09	12.7125
EHD3	-0.307072	7.63553	-6.6021	3.77e-10	8.52e-09	12.7124
LOC399942	-0.374783	6.81942	-6.60185	3.78e-10	8.52e-09	12.711
NOTCH2NL	0.334126	6.92798	6.60146	3.78e-10	8.54e-09	12.709
LOC653158	0.632888	7.96509	6.60113	3.79e-10	8.55e-09	12.7072
VAT1L	-0.486773	8.19075	-6.59947	3.83e-10	8.62e-09	12.6983
PPP3R1	-0.747934	9.77991	-6.59878	3.84e-10	8.64e-09	12.6947
ANO3	-0.81911	8.90606	-6.59832	3.85e-10	8.66e-09	12.6922
GDF10	-0.308216	7.02512	-6.5974	3.87e-10	8.7e-09	12.6873
ERH	-0.274472	8.99821	-6.59672	3.88e-10	8.72e-09	12.6836
CITED2	-0.475332	7.46527	-6.59609	3.9e-10	8.75e-09	12.6803
SDHAP2	0.538407	9.65481	6.59553	3.91e-10	8.77e-09	12.6773
MAL2	-0.966027	7.88429	-6.5952	3.92e-10	8.77e-09	12.6755
ILVBL	0.312465	8.80721	6.5951	3.92e-10	8.77e-09	12.675
C16orf63	-0.211837	9.13733	-6.59454	3.93e-10	8.79e-09	12.672
BNC2	0.11354	6.40247	6.59279	3.97e-10	8.87e-09	12.6627
BRMS1	0.445465	8.81908	6.59135	4e-10	8.93e-09	12.655
PDE9A	0.584824	8.12652	6.59084	4.01e-10	8.95e-09	12.6523
C3orf62	0.131145	6.65054	6.5908	4.01e-10	8.95e-09	12.6521
C1orf165	-0.281947	7.59872	-6.59043	4.02e-10	8.96e-09	12.6501
C14orf156	-0.41638	10.8481	-6.59015	4.03e-10	8.97e-09	12.6486
WAPAL	0.121513	6.44863	6.58811	4.07e-10	9.06e-09	12.6378
RAB3GAP2	-0.314993	8.84175	-6.58781	4.08e-10	9.06e-09	12.6361
NXNL1	0.303541	6.81238	6.5878	4.08e-10	9.06e-09	12.6361
ZMYND15	0.288175	6.93143	6.58769	4.08e-10	9.06e-09	12.6355
WDR40A	0.246557	8.31491	6.58596	4.12e-10	9.14e-09	12.6263
CDO1	-0.439241	9.84568	-6.58402	4.16e-10	9.23e-09	12.616
TTC17	0.309572	7.58646	6.58197	4.21e-10	9.33e-09	12.6051
SLITRK4	-0.741862	8.9613	-6.57999	4.26e-10	9.42e-09	12.5945
PRKCB	-0.993769	10.5792	-6.57985	4.26e-10	9.42e-09	12.5938
KRCC1	0.587188	8.67144	6.57981	4.26e-10	9.42e-09	12.5935
HSD11B2	0.139003	6.45512	6.57918	4.28e-10	9.44e-09	12.5902
TRIM36	-0.673573	8.10163	-6.57782	4.31e-10	9.51e-09	12.5829
LANCL2	-0.371875	8.80745	-6.57754	4.32e-10	9.51e-09	12.5815
DLC1	0.73665	8.82458	6.576	4.35e-10	9.59e-09	12.5732
PLXND1	0.282822	6.8379	6.57437	4.39e-10	9.67e-09	12.5646
TXNDC16	-0.237036	6.82876	-6.57394	4.4e-10	9.68e-09	12.5623
LOC100133576	0.0726965	6.24531	6.57295	4.43e-10	9.73e-09	12.557
LMTK2	-0.208535	6.84497	-6.57277	4.43e-10	9.73e-09	12.5561
GSDMB	0.7305	8.74296	6.57118	4.47e-10	9.81e-09	12.5476
C6orf61	0.144152	6.80677	6.57102	4.47e-10	9.81e-09	12.5468
NAP1L2	-0.712965	7.63018	-6.57064	4.48e-10	9.82e-09	12.5447
LOC132241	0.297938	7.68489	6.56879	4.53e-10	9.92e-09	12.5349
NETO2	-0.51575	8.51055	-6.56763	4.56e-10	9.97e-09	12.5287
FLJ35390	0.472961	11.9031	6.56678	4.58e-10	1e-08	12.5242
CLTA	-0.208344	9.51288	-6.5639	4.65e-10	1.02e-08	12.5089
ISCA1	-0.551462	9.07687	-6.56385	4.65e-10	1.02e-08	12.5086
SFRS13B	-0.270418	6.86958	-6.56198	4.7e-10	1.03e-08	12.4987
RBP4	-0.235772	6.67107	-6.56165	4.71e-10	1.03e-08	12.4969
LOC407835	-0.432369	7.23459	-6.56162	4.71e-10	1.03e-08	12.4968
B4GALT6	-0.529238	7.3949	-6.56152	4.71e-10	1.03e-08	12.4962
ZNF365	-0.813745	10.6247	-6.5591	4.78e-10	1.04e-08	12.4834
NAP1L3	-0.995835	10.2726	-6.55845	4.79e-10	1.04e-08	12.4799
PNMA2	-0.871677	11.2819	-6.55789	4.81e-10	1.04e-08	12.477
NUDT11	-0.770241	8.99509	-6.5568	4.84e-10	1.05e-08	12.4712
TCEAL4	-0.281212	9.77595	-6.55647	4.85e-10	1.05e-08	12.4694
HCCS	-0.362935	7.4737	-6.55587	4.86e-10	1.05e-08	12.4662
LOC85389	0.230048	6.62574	6.55513	4.88e-10	1.06e-08	12.4623
AASDHPPT	-0.747338	9.46107	-6.55254	4.95e-10	1.07e-08	12.4485
POFUT1	0.278969	12.5834	6.55215	4.96e-10	1.07e-08	12.4465
LYRM7	-0.248236	9.51631	-6.55192	4.97e-10	1.07e-08	12.4452
VISA	0.1848	6.54485	6.55078	5e-10	1.08e-08	12.4392
HMGN2	-0.483825	9.54525	-6.54943	5.04e-10	1.09e-08	12.432
LOC100134100	0.213661	6.56089	6.54922	5.04e-10	1.09e-08	12.4309
ATP2C1	-0.31856	8.25446	-6.54886	5.05e-10	1.09e-08	12.429
SMARCA2	-0.248065	11.1134	-6.54876	5.05e-10	1.09e-08	12.4285
TSPAN13	-1.0464	9.35872	-6.54857	5.06e-10	1.09e-08	12.4275
PIK3R2	0.325267	10.6686	6.54851	5.06e-10	1.09e-08	12.4271
COX19	0.696391	9.61449	6.54829	5.07e-10	1.09e-08	12.426
GRPEL2	-0.288469	8.2551	-6.54827	5.07e-10	1.09e-08	12.4259
GABRA6	-0.167008	6.32908	-6.5464	5.12e-10	1.1e-08	12.4159
PTTG3P	-0.209631	6.75156	-6.54526	5.15e-10	1.1e-08	12.4099
TICAM2	0.302343	7.40999	6.54517	5.16e-10	1.1e-08	12.4094
VIP	-0.653608	8.72576	-6.54487	5.16e-10	1.1e-08	12.4078
C6orf111	0.281848	9.05364	6.54481	5.17e-10	1.1e-08	12.4075
TGOLN2	-0.249088	9.28388	-6.54363	5.2e-10	1.11e-08	12.4013
PSMD14	-0.38505	9.21928	-6.54295	5.22e-10	1.11e-08	12.3977
LOC642678	0.390812	7.41816	6.54278	5.22e-10	1.11e-08	12.3967
LOC728855	0.220244	8.78334	6.54246	5.23e-10	1.11e-08	12.395
LOC100130353	0.44973	7.69544	6.54244	5.23e-10	1.11e-08	12.3949
PDCD6	-0.360652	9.95583	-6.5417	5.25e-10	1.12e-08	12.391
MEIS3	-0.238382	6.75256	-6.54161	5.26e-10	1.12e-08	12.3905
OGFOD1	-0.239126	7.48693	-6.54009	5.3e-10	1.13e-08	12.3825
EPN2	0.365518	8.70397	6.53918	5.33e-10	1.13e-08	12.3776
PRMT2	0.80314	8.92087	6.53765	5.37e-10	1.14e-08	12.3696
NBEA	-0.735408	8.59386	-6.53679	5.4e-10	1.14e-08	12.365
MRPL1	-0.299481	8.18635	-6.53492	5.45e-10	1.15e-08	12.3551
ORC5L	-0.366963	8.61008	-6.53487	5.45e-10	1.15e-08	12.3548
RNF130	0.397786	8.82323	6.53245	5.53e-10	1.17e-08	12.3419
KIAA1202	0.17486	6.5429	6.53109	5.57e-10	1.18e-08	12.3348
PXN	0.212752	6.84925	6.52801	5.66e-10	1.2e-08	12.3185
STX1A	-0.84984	9.05118	-6.52766	5.67e-10	1.2e-08	12.3166
IRAK2	0.294383	7.38524	6.52725	5.69e-10	1.2e-08	12.3144
BEX4	-0.748121	10.2679	-6.52571	5.73e-10	1.21e-08	12.3062
CD47	-0.553446	10.4357	-6.52544	5.74e-10	1.21e-08	12.3048
TMEM194A	0.265497	7.94035	6.52515	5.75e-10	1.21e-08	12.3033
MGAT5B	-0.306715	6.62352	-6.5242	5.78e-10	1.22e-08	12.2983
EAF1	-0.30799	7.90993	-6.52285	5.83e-10	1.22e-08	12.2911
DIRAS2	-1.04568	9.59663	-6.52229	5.84e-10	1.23e-08	12.2881
DDX25	-0.43343	8.10013	-6.52207	5.85e-10	1.23e-08	12.287
SMYD2	-0.514858	7.96714	-6.5217	5.86e-10	1.23e-08	12.285
INVS	0.258664	7.10656	6.52003	5.92e-10	1.24e-08	12.2762
TEAD3	0.137059	6.45326	6.51949	5.93e-10	1.24e-08	12.2733
ALDH1L2	-0.258187	6.76135	-6.51844	5.97e-10	1.25e-08	12.2678
TAX1BP3	0.445416	8.40301	6.51822	5.97e-10	1.25e-08	12.2666
MKNK2	0.746985	9.54498	6.51797	5.98e-10	1.25e-08	12.2653
LOC650132	0.139289	6.51353	6.51759	6e-10	1.25e-08	12.2633
BOC	0.166522	6.52629	6.51707	6.01e-10	1.25e-08	12.2605
RDH5	0.270319	7.06806	6.51678	6.02e-10	1.26e-08	12.259
KCND1	0.113173	6.47847	6.51181	6.19e-10	1.29e-08	12.2327
ZBED1	0.310284	8.87553	6.51136	6.2e-10	1.29e-08	12.2303
ZDHHC23	-0.492744	7.78558	-6.51094	6.22e-10	1.29e-08	12.2281
LOC100131582	0.145449	6.47325	6.51084	6.22e-10	1.29e-08	12.2276
TXNDC9	-0.367495	7.21232	-6.51004	6.25e-10	1.3e-08	12.2233
FAU	0.229166	11.0591	6.50989	6.25e-10	1.3e-08	12.2225
VSTM2L	-0.442544	8.15279	-6.50856	6.3e-10	1.31e-08	12.2155
ZYG11B	-0.309596	11.1012	-6.50504	6.42e-10	1.33e-08	12.1969
FANCF	-0.223269	6.46872	-6.50474	6.43e-10	1.33e-08	12.1953
UCHL5IP	0.463618	8.8841	6.50415	6.45e-10	1.34e-08	12.1922
LOC90113	-0.337562	6.65042	-6.50386	6.46e-10	1.34e-08	12.1907
ICA1	0.587114	10.458	6.50383	6.46e-10	1.34e-08	12.1905
RAB31	0.446923	11.129	6.50379	6.46e-10	1.34e-08	12.1903
C18orf10	-0.480146	8.06493	-6.50349	6.48e-10	1.34e-08	12.1887
PJA2	-0.452223	12.6375	-6.50344	6.48e-10	1.34e-08	12.1884
EDG4	0.201228	6.98235	6.50192	6.53e-10	1.35e-08	12.1804
LOC730052	-0.28432	7.49777	-6.49997	6.6e-10	1.36e-08	12.1701
ARHGEF9	-0.329061	7.35743	-6.49891	6.64e-10	1.37e-08	12.1645
LOC728324	-0.310735	7.17848	-6.49874	6.65e-10	1.37e-08	12.1636
AGK	-0.451434	7.96623	-6.4987	6.65e-10	1.37e-08	12.1634
CALD1	0.921603	8.65931	6.49862	6.65e-10	1.37e-08	12.163
EGLN2	0.350589	10.59	6.49793	6.68e-10	1.37e-08	12.1593
KCTD11	0.170469	6.58297	6.49649	6.73e-10	1.38e-08	12.1517
FLNC	0.625863	8.06393	6.49511	6.78e-10	1.39e-08	12.1444
DENND4C	0.601454	8.39628	6.49451	6.8e-10	1.39e-08	12.1413
LOC286208	0.380438	8.24199	6.4938	6.83e-10	1.4e-08	12.1375
RGL2	0.26836	7.21205	6.49364	6.83e-10	1.4e-08	12.1367
C3orf14	-0.514041	9.11911	-6.49348	6.84e-10	1.4e-08	12.1358
ZNF395	0.377622	8.48828	6.49215	6.89e-10	1.41e-08	12.1288
LOC653344	0.409221	7.96597	6.49009	6.97e-10	1.42e-08	12.1179
CYB561D1	0.204736	8.32896	6.48998	6.97e-10	1.42e-08	12.1173
HIRIP3	0.40355	8.42266	6.48887	7.01e-10	1.43e-08	12.1115
SPATA13	0.321253	6.995	6.48763	7.06e-10	1.44e-08	12.1049
LDHA	-0.612913	11.0664	-6.48711	7.08e-10	1.44e-08	12.1022
GPRC5B	0.396977	7.79539	6.48661	7.1e-10	1.44e-08	12.0996
KTI12	-0.15975	7.36042	-6.48534	7.15e-10	1.45e-08	12.0928
COASY	0.340685	9.80813	6.48511	7.16e-10	1.45e-08	12.0917
AGPAT1	-0.330648	7.60867	-6.48314	7.24e-10	1.47e-08	12.0812
ZNF397	0.266245	6.94135	6.48205	7.28e-10	1.48e-08	12.0755
C1orf59	-0.516658	8.20693	-6.48063	7.34e-10	1.49e-08	12.068
HABP4	-0.264201	9.69798	-6.48062	7.34e-10	1.49e-08	12.068
GCGR	0.0664264	6.16041	6.48054	7.34e-10	1.49e-08	12.0676
DHRS4	0.286471	8.56274	6.4793	7.39e-10	1.49e-08	12.061
FGD5	0.263907	7.02438	6.47866	7.41e-10	1.5e-08	12.0576
KCNN3	0.595458	7.75018	6.478	7.44e-10	1.5e-08	12.0542
CALM1	-0.344715	13.4097	-6.47606	7.52e-10	1.52e-08	12.044
SMYD3	-0.369202	7.86097	-6.47524	7.55e-10	1.52e-08	12.0396
HIGD1A	-0.624178	10.8771	-6.47433	7.59e-10	1.53e-08	12.0348
RBM3	0.450782	7.79162	6.47417	7.6e-10	1.53e-08	12.034
TNFSF14	0.639002	10.7845	6.47369	7.62e-10	1.53e-08	12.0314
CSNK2A1	-0.364869	7.20885	-6.47216	7.68e-10	1.54e-08	12.0234
CC2D1B	0.146428	6.61295	6.47141	7.71e-10	1.55e-08	12.0194
PCDH7	-0.779247	7.90096	-6.47117	7.72e-10	1.55e-08	12.0181
C20orf12	-0.179278	6.61174	-6.47102	7.73e-10	1.55e-08	12.0174
PAPOLA	0.460228	9.94337	6.47026	7.76e-10	1.56e-08	12.0134
ELMOD1	-0.877874	8.71988	-6.47023	7.76e-10	1.56e-08	12.0132
ADRA2B	0.164633	6.73181	6.46968	7.79e-10	1.56e-08	12.0103
FGD3	0.28705	7.04021	6.46866	7.83e-10	1.57e-08	12.005
C10orf59	-0.146611	7.28356	-6.46832	7.84e-10	1.57e-08	12.0032
MIR30C2	0.320365	6.76707	6.46748	7.88e-10	1.57e-08	11.9987
SKAP2	-0.323206	7.6012	-6.46638	7.93e-10	1.58e-08	11.9929
C10orf104	0.311724	7.91235	6.46476	8e-10	1.6e-08	11.9844
CRTC3	0.347286	8.7921	6.46457	8.01e-10	1.6e-08	11.9834
SNRNP70	0.265076	11.1013	6.46436	8.02e-10	1.6e-08	11.9823
GPT2	0.437787	10.8375	6.46347	8.05e-10	1.6e-08	11.9776
PSMB8	0.346962	7.35244	6.46332	8.06e-10	1.6e-08	11.9768
AADACL4	0.0821717	6.33898	6.46307	8.07e-10	1.61e-08	11.9755
C17orf63	-0.191441	7.53544	-6.46259	8.09e-10	1.61e-08	11.973
POP7	-0.277097	7.47901	-6.46198	8.12e-10	1.61e-08	11.9698
LOC728873	0.552219	9.41395	6.46195	8.12e-10	1.61e-08	11.9696
RGL3	0.286563	6.64539	6.46166	8.13e-10	1.61e-08	11.9681
LEMD2	0.336047	8.2886	6.46151	8.14e-10	1.61e-08	11.9673
ZNF513	0.165819	7.10455	6.46063	8.18e-10	1.62e-08	11.9627
CPLX2	-0.58989	7.57485	-6.45888	8.26e-10	1.63e-08	11.9535
LOC646808	0.595757	7.98057	6.4586	8.27e-10	1.64e-08	11.952
NUP98	0.169321	6.90788	6.45833	8.28e-10	1.64e-08	11.9506
PFTK1	-0.552437	8.4852	-6.4569	8.35e-10	1.65e-08	11.943
SCN1B	-0.37623	6.68304	-6.45567	8.4e-10	1.66e-08	11.9366
KLKB1	0.356418	7.13085	6.45532	8.42e-10	1.66e-08	11.9347
MSH2	-0.24133	6.75858	-6.45465	8.45e-10	1.67e-08	11.9312
SIX5	0.446531	7.19636	6.45422	8.47e-10	1.67e-08	11.9289
LOC645466	0.366608	7.34946	6.45375	8.49e-10	1.67e-08	11.9265
CRIP1	0.390721	7.33675	6.45359	8.5e-10	1.67e-08	11.9256
FAM125B	0.424912	9.30396	6.45358	8.5e-10	1.67e-08	11.9256
TCEA1	0.577606	8.7929	6.4528	8.54e-10	1.68e-08	11.9215
IGF2BP2	0.288751	7.74302	6.44936	8.7e-10	1.71e-08	11.9034
MRPS27	-0.268297	8.76148	-6.44796	8.76e-10	1.72e-08	11.8961
SIRT1	0.212572	8.33892	6.44774	8.77e-10	1.72e-08	11.8949
SLC26A1	0.0992095	6.4292	6.44753	8.78e-10	1.72e-08	11.8938
ZNF516	0.0778748	6.33925	6.44464	8.92e-10	1.75e-08	11.8786
BAGE5	0.345879	7.07275	6.4428	9.01e-10	1.76e-08	11.8689
MTCH1	-0.317208	12.5164	-6.44159	9.07e-10	1.77e-08	11.8626
DOLK	-0.179888	7.02937	-6.44149	9.08e-10	1.77e-08	11.862
SLC20A1	-0.347556	9.38421	-6.44122	9.09e-10	1.77e-08	11.8606
MFGE8	0.523845	10.15	6.44103	9.1e-10	1.78e-08	11.8596
MICAL2	-0.561046	7.81005	-6.44017	9.14e-10	1.78e-08	11.8551
LOC652164	0.0961104	6.33897	6.43755	9.27e-10	1.81e-08	11.8413
TMEM220	0.0706827	6.30483	6.4375	9.28e-10	1.81e-08	11.8411
ERGIC1	0.513325	7.49978	6.43664	9.32e-10	1.81e-08	11.8366
WFS1	0.433377	10.3301	6.43516	9.39e-10	1.83e-08	11.8288
LOC646990	0.0691153	6.37179	6.43008	9.66e-10	1.88e-08	11.8021
PLA2G2D	0.675976	8.99417	6.42882	9.72e-10	1.89e-08	11.7955
HSD17B7	0.415412	11.454	6.42794	9.77e-10	1.9e-08	11.7909
RPS6KB2	0.507127	9.15989	6.42782	9.78e-10	1.9e-08	11.7903
GNA14	-0.256824	6.768	-6.42656	9.84e-10	1.91e-08	11.7837
LRRTM3	-0.327001	6.73687	-6.42645	9.85e-10	1.91e-08	11.7831
ZNF532	0.230866	8.89032	6.42555	9.9e-10	1.92e-08	11.7784
YPEL5	-0.561851	10.43	-6.42436	9.96e-10	1.93e-08	11.7721
MLXIPL	0.49179	7.80943	6.42392	9.98e-10	1.93e-08	11.7699
C2orf32	-0.494147	8.35901	-6.42026	1.02e-09	1.97e-08	11.7506
C6orf154	-0.213889	6.82057	-6.41802	1.03e-09	1.99e-08	11.7389
COL11A1	0.308726	7.69253	6.4169	1.04e-09	2e-08	11.733
TMEM130	-0.581827	8.90568	-6.41659	1.04e-09	2e-08	11.7314
CPLX1	-0.678399	10.276	-6.4163	1.04e-09	2e-08	11.7299
EIF3B	0.345681	11.1368	6.41565	1.04e-09	2.01e-08	11.7265
RNFT2	-0.29842	9.2741	-6.41377	1.05e-09	2.03e-08	11.7166
NFIB	0.25922	10.8877	6.41303	1.06e-09	2.04e-08	11.7128
CPNE4	-0.76141	8.28636	-6.41275	1.06e-09	2.04e-08	11.7113
ERCC4	0.0926577	6.40321	6.41233	1.06e-09	2.04e-08	11.7091
MAP4	-0.929457	9.80769	-6.41164	1.07e-09	2.05e-08	11.7055
ACADVL	0.380617	11.0373	6.4104	1.07e-09	2.06e-08	11.699
UBQLN1	-0.418096	9.6046	-6.4102	1.08e-09	2.06e-08	11.6979
CADPS	-0.820816	8.93405	-6.41001	1.08e-09	2.06e-08	11.6969
LOC387693	0.445363	6.90112	6.40779	1.09e-09	2.09e-08	11.6853
LOC100132228	0.110718	6.42579	6.4063	1.1e-09	2.1e-08	11.6775
JAZF1	-0.588077	8.47354	-6.40614	1.1e-09	2.1e-08	11.6767
COPZ2	0.113737	6.37648	6.40572	1.1e-09	2.1e-08	11.6745
RAB43	0.175827	7.05215	6.40344	1.12e-09	2.13e-08	11.6625
ASPSCR1	0.466105	9.80814	6.40268	1.12e-09	2.14e-08	11.6586
SRPR	-0.288562	7.03854	-6.40082	1.13e-09	2.16e-08	11.6489
ANKRD19	-0.44899	7.85441	-6.40075	1.13e-09	2.16e-08	11.6485
PCDHA3	-0.190929	6.45516	-6.40051	1.13e-09	2.16e-08	11.6472
BAZ2B	0.3492	9.82255	6.40033	1.13e-09	2.16e-08	11.6463
AHR	0.402265	12.1146	6.39864	1.14e-09	2.18e-08	11.6374
ARMC10	-0.493192	8.44699	-6.3964	1.16e-09	2.2e-08	11.6257
WBSCR19	0.217347	6.56	6.39625	1.16e-09	2.2e-08	11.6249
FARP1	0.42111	9.44525	6.39526	1.17e-09	2.21e-08	11.6198
CYP3A43	-0.265488	6.45155	-6.39523	1.17e-09	2.21e-08	11.6196
CCDC132	-0.4735	7.73666	-6.39409	1.17e-09	2.22e-08	11.6136
PPT1	-0.369505	11.2127	-6.3935	1.18e-09	2.23e-08	11.6106
RARS	-0.155741	9.35788	-6.39341	1.18e-09	2.23e-08	11.6101
LOC728537	0.350685	7.68424	6.3927	1.18e-09	2.24e-08	11.6064
ZNF526	0.365465	7.09136	6.3925	1.18e-09	2.24e-08	11.6053
SNHG6	0.348397	10.2335	6.39184	1.19e-09	2.24e-08	11.6019
MED22	0.367621	9.66653	6.38983	1.2e-09	2.27e-08	11.5914
ADAM17	0.562057	8.03225	6.38963	1.2e-09	2.27e-08	11.5903
HS1BP3	0.237698	7.02528	6.38906	1.21e-09	2.27e-08	11.5874
LOC728678	0.305542	7.37654	6.38809	1.21e-09	2.28e-08	11.5823
DISC1	0.308245	6.63569	6.3863	1.22e-09	2.3e-08	11.5729
ASCL1	0.491814	9.28548	6.38599	1.23e-09	2.31e-08	11.5713
RHBDF2	0.545489	8.48519	6.38528	1.23e-09	2.31e-08	11.5676
TAF4	0.234333	8.25833	6.3846	1.24e-09	2.32e-08	11.5641
EVI1	0.413384	7.50313	6.38417	1.24e-09	2.32e-08	11.5618
LOC202781	0.466077	11.4913	6.38335	1.24e-09	2.33e-08	11.5575
PLIN5	0.57568	8.79684	6.38216	1.25e-09	2.35e-08	11.5513
TBCC	-0.226765	6.82922	-6.38074	1.26e-09	2.36e-08	11.5439
NSL1	0.331431	9.93683	6.38055	1.26e-09	2.36e-08	11.5429
NIF3L1	-0.359105	9.31101	-6.37945	1.27e-09	2.38e-08	11.5372
LIMCH1	0.216306	10.8895	6.37918	1.27e-09	2.38e-08	11.5358
AKNAD1	0.190963	6.45557	6.37871	1.27e-09	2.38e-08	11.5333
MOCS1	0.169585	6.67666	6.3787	1.28e-09	2.38e-08	11.5333
CCDC101	0.39643	7.34899	6.37728	1.28e-09	2.4e-08	11.5258
ZNF215	-0.175133	6.45334	-6.37669	1.29e-09	2.4e-08	11.5228
KCNA4	-0.218317	6.63602	-6.37646	1.29e-09	2.41e-08	11.5216
AKIRIN1	0.345026	8.12529	6.37618	1.29e-09	2.41e-08	11.5201
SPOP	0.389587	10.2797	6.37547	1.3e-09	2.42e-08	11.5164
INO80	0.159665	7.639	6.3739	1.31e-09	2.43e-08	11.5082
HCN1	-0.236959	6.63884	-6.37364	1.31e-09	2.44e-08	11.5069
LOC727900	-0.0892078	6.37026	-6.37234	1.32e-09	2.45e-08	11.5
ZNF688	0.253503	7.14424	6.37149	1.33e-09	2.46e-08	11.4956
NR2F1	0.502027	10.2181	6.36937	1.34e-09	2.49e-08	11.4846
LOC729558	0.12189	6.50482	6.3692	1.34e-09	2.49e-08	11.4837
GABRA2	-0.596612	8.9206	-6.36867	1.35e-09	2.49e-08	11.4809
DDX24	-0.547561	9.31252	-6.36796	1.35e-09	2.5e-08	11.4772
ANKIB1	0.225911	9.73914	6.36722	1.36e-09	2.51e-08	11.4734
GPRASP1	-0.375044	7.13546	-6.36568	1.37e-09	2.53e-08	11.4653
PLXNA3	0.283466	7.34436	6.36507	1.37e-09	2.54e-08	11.4622
SPC24	0.529294	7.55178	6.36496	1.37e-09	2.54e-08	11.4616
PPARBP	0.230432	8.01242	6.36287	1.39e-09	2.56e-08	11.4507
TRPT1	0.358044	9.14448	6.36149	1.4e-09	2.58e-08	11.4435
PSTK	0.189797	7.00531	6.36143	1.4e-09	2.58e-08	11.4432
ZSCAN2	0.193878	7.07098	6.36128	1.4e-09	2.58e-08	11.4424
RHOJ	0.417963	8.1206	6.35972	1.41e-09	2.6e-08	11.4343
LOC100133019	0.680113	8.055	6.35965	1.41e-09	2.6e-08	11.4339
ATP6V0E1	0.360964	9.78149	6.35963	1.41e-09	2.6e-08	11.4338
TAF1C	0.264091	10.3059	6.35928	1.42e-09	2.6e-08	11.432
CDR2L	0.404624	8.88383	6.35733	1.43e-09	2.63e-08	11.4218
LMBR1	-0.443298	8.45406	-6.35707	1.43e-09	2.63e-08	11.4205
RUNDC3A	-0.465383	10.7558	-6.3555	1.44e-09	2.65e-08	11.4123
YWHAH	-0.56587	13.1936	-6.35427	1.45e-09	2.67e-08	11.4059
POLR3D	0.0762708	6.4292	6.35421	1.46e-09	2.67e-08	11.4056
LYPD6	0.214392	7.29333	6.35312	1.46e-09	2.68e-08	11.3999
RTN3	-0.42152	11.6555	-6.35282	1.47e-09	2.68e-08	11.3983
FLJ27365	0.185248	7.1696	6.35194	1.47e-09	2.69e-08	11.3938
LOC648708	0.084695	6.37104	6.34998	1.49e-09	2.72e-08	11.3836
MED16	0.415883	8.62426	6.34948	1.49e-09	2.73e-08	11.381
C7orf49	0.164344	6.85767	6.34657	1.52e-09	2.77e-08	11.3658
BCL7A	-0.144764	7.13765	-6.3459	1.52e-09	2.78e-08	11.3623
LOC646791	0.186578	6.59283	6.34502	1.53e-09	2.79e-08	11.3578
MYT1L	-0.994974	9.2606	-6.34396	1.54e-09	2.8e-08	11.3523
GDPD3	0.288722	6.8353	6.34356	1.54e-09	2.81e-08	11.3502
ASCC2	0.387778	8.85593	6.34268	1.55e-09	2.82e-08	11.3456
P704P	-0.11512	6.36378	-6.34173	1.56e-09	2.83e-08	11.3407
LOC100129086	-0.553953	8.48172	-6.33934	1.58e-09	2.86e-08	11.3282
PNMA1	-0.596982	8.74998	-6.33879	1.58e-09	2.87e-08	11.3254
ZSCAN21	0.14197	7.10477	6.33792	1.59e-09	2.88e-08	11.3209
TAGLN	0.669089	9.60793	6.33774	1.59e-09	2.88e-08	11.3199
HERC5	0.430448	8.20746	6.33729	1.59e-09	2.89e-08	11.3176
C3orf57	-0.177437	6.44266	-6.3371	1.6e-09	2.89e-08	11.3166
TUBB3	-0.576704	9.41752	-6.33593	1.61e-09	2.91e-08	11.3105
THAP10	-0.440104	8.35306	-6.3344	1.62e-09	2.93e-08	11.3026
GABRG2	-0.924004	10.051	-6.33401	1.62e-09	2.93e-08	11.3005
APLNR	0.977788	8.95126	6.33396	1.62e-09	2.93e-08	11.3003
CLCN5	-0.0805286	6.40823	-6.33246	1.64e-09	2.95e-08	11.2925
PNMAL1	-0.813936	9.47803	-6.33164	1.64e-09	2.97e-08	11.2882
ZNF773	0.409875	7.59597	6.33041	1.65e-09	2.98e-08	11.2818
C19orf39	0.0839624	6.32554	6.33	1.66e-09	2.99e-08	11.2797
ADAMTSL3	0.116079	6.4958	6.32999	1.66e-09	2.99e-08	11.2796
FOXJ3	-0.253064	10.126	-6.32979	1.66e-09	2.99e-08	11.2786
TCAP	0.358412	6.82988	6.32928	1.66e-09	2.99e-08	11.2759
CLK3	0.401988	8.97058	6.32781	1.68e-09	3.02e-08	11.2683
LOC646890	0.337378	6.72603	6.32744	1.68e-09	3.02e-08	11.2664
LOC339879	0.862936	7.83722	6.32714	1.68e-09	3.02e-08	11.2648
C2CD2L	-0.209253	6.64888	-6.32652	1.69e-09	3.03e-08	11.2616
SNAP25	-0.70654	13.3207	-6.32644	1.69e-09	3.03e-08	11.2612
ABCB7	0.471322	8.16807	6.32445	1.71e-09	3.06e-08	11.2509
GALM	0.156654	6.68527	6.32259	1.72e-09	3.09e-08	11.2412
PKHD1L1	0.0615348	6.23226	6.32193	1.73e-09	3.1e-08	11.2378
RBM33	0.353527	9.62088	6.32176	1.73e-09	3.1e-08	11.2369
DOCK1	0.43226	8.6878	6.32122	1.74e-09	3.11e-08	11.2341
LOC401623	0.210714	6.73966	6.32111	1.74e-09	3.11e-08	11.2336
ZBTB46	0.349966	7.79698	6.3206	1.74e-09	3.11e-08	11.2309
LASS2	0.347992	8.20098	6.32026	1.75e-09	3.12e-08	11.2291
NFATC4	0.0857444	6.3725	6.32009	1.75e-09	3.12e-08	11.2282
FAM50B	-0.345351	8.21009	-6.31874	1.76e-09	3.14e-08	11.2212
RHOC	0.478695	9.81166	6.31845	1.76e-09	3.14e-08	11.2197
ZNF783	0.276025	7.32816	6.31778	1.77e-09	3.15e-08	11.2163
ZFP91	0.213547	10.5705	6.31649	1.78e-09	3.17e-08	11.2096
PIK4CA	-0.387342	11.6732	-6.31575	1.79e-09	3.18e-08	11.2057
TRMT5	-0.407561	9.18819	-6.31515	1.79e-09	3.19e-08	11.2026
ZNF672	0.398668	7.89834	6.3138	1.81e-09	3.21e-08	11.1957
MAPKAPK2	0.348307	7.3749	6.31332	1.81e-09	3.22e-08	11.1932
C1QTNF1	0.617504	7.99738	6.31259	1.82e-09	3.23e-08	11.1894
CECR7	0.327897	8.84744	6.31204	1.83e-09	3.23e-08	11.1865
DLD	-0.454806	8.46445	-6.31203	1.83e-09	3.23e-08	11.1864
BACE2	0.291828	6.75534	6.31148	1.83e-09	3.24e-08	11.1836
GALNT3	0.407104	7.60205	6.31066	1.84e-09	3.25e-08	11.1793
ZNF230	-0.151678	6.58499	-6.31045	1.84e-09	3.26e-08	11.1782
U2AF1	0.235328	7.94151	6.30997	1.85e-09	3.26e-08	11.1758
STH	0.293226	7.09945	6.3083	1.86e-09	3.29e-08	11.1671
LOC283663	0.0688886	6.27346	6.30827	1.86e-09	3.29e-08	11.167
ATPAF2	0.174168	6.82046	6.30815	1.86e-09	3.29e-08	11.1664
ME1	-0.448379	8.16131	-6.30806	1.86e-09	3.29e-08	11.1659
ARVCF	0.14591	6.51729	6.30682	1.88e-09	3.31e-08	11.1594
ADAM23	-0.439096	7.6588	-6.30669	1.88e-09	3.31e-08	11.1588
SERBP1	0.322918	8.61293	6.3061	1.88e-09	3.32e-08	11.1557
KPTN	0.108447	6.49638	6.30587	1.89e-09	3.32e-08	11.1546
BSDC1	0.282879	10.036	6.30141	1.93e-09	3.4e-08	11.1315
FEZ2	-0.259681	10.9319	-6.29989	1.95e-09	3.42e-08	11.1236
CACNA1I	0.407124	9.61268	6.29897	1.96e-09	3.44e-08	11.1188
CUTL1	0.307575	8.69653	6.2977	1.97e-09	3.46e-08	11.1122
TRIP6	0.430156	8.33813	6.29717	1.98e-09	3.47e-08	11.1095
OTX1	0.180187	6.50054	6.29686	1.98e-09	3.47e-08	11.1079
AP2B1	-0.257962	7.08231	-6.29665	1.98e-09	3.47e-08	11.1068
KIF7	0.148639	6.74197	6.29589	1.99e-09	3.48e-08	11.1029
IGDCC3	0.512148	7.59493	6.29564	1.99e-09	3.49e-08	11.1016
SDAD1	-0.209292	10.2587	-6.29311	2.02e-09	3.53e-08	11.0885
SRD5A1	-0.232301	6.87385	-6.29288	2.02e-09	3.53e-08	11.0873
C14orf82	0.41295	7.88032	6.29225	2.03e-09	3.54e-08	11.084
LOC730534	-0.442916	9.61586	-6.29102	2.04e-09	3.56e-08	11.0776
C12orf24	-0.442529	7.85453	-6.28876	2.07e-09	3.61e-08	11.066
PPP1R2	-0.523085	8.59593	-6.28809	2.07e-09	3.62e-08	11.0625
SRP72	-0.260698	7.81497	-6.28789	2.08e-09	3.62e-08	11.0615
DTWD2	0.522695	11.9384	6.28658	2.09e-09	3.64e-08	11.0547
PIGZ	-0.268096	7.06579	-6.28626	2.1e-09	3.65e-08	11.053
DEF8	0.207711	9.64442	6.28466	2.11e-09	3.67e-08	11.0448
STAC2	-0.406073	6.8758	-6.28359	2.13e-09	3.69e-08	11.0393
LOC728518	0.351072	7.3428	6.28249	2.14e-09	3.71e-08	11.0336
CHDH	0.46491	7.98657	6.28188	2.15e-09	3.72e-08	11.0304
ATP5A1	-0.543126	11.6715	-6.28163	2.15e-09	3.73e-08	11.0291
LOC389517	0.177103	13.3505	6.28115	2.15e-09	3.73e-08	11.0266
ZFAND5	-0.410693	11.8569	-6.28041	2.16e-09	3.75e-08	11.0228
LOC653829	0.592025	8.11088	6.27912	2.18e-09	3.77e-08	11.0161
NUMA1	0.320054	8.52292	6.27787	2.19e-09	3.79e-08	11.0097
TNFRSF1B	0.57135	8.1033	6.27687	2.2e-09	3.81e-08	11.0045
C21orf88	0.0656766	6.31079	6.27633	2.21e-09	3.82e-08	11.0017
LOC727896	0.209194	6.46868	6.27561	2.22e-09	3.83e-08	10.998
TBX3	0.220875	6.70187	6.27547	2.22e-09	3.83e-08	10.9973
NKX2-2	0.424535	8.68262	6.27533	2.22e-09	3.83e-08	10.9966
RIN2	0.427839	9.45327	6.27516	2.22e-09	3.83e-08	10.9957
SOSTDC1	-0.265831	6.83636	-6.27507	2.22e-09	3.83e-08	10.9952
LOC100129566	-0.198156	6.84287	-6.27492	2.23e-09	3.83e-08	10.9944
MAK16	-0.283159	7.99909	-6.27384	2.24e-09	3.85e-08	10.9889
GRM8	-0.457431	8.05561	-6.2737	2.24e-09	3.85e-08	10.9881
UBE2T	-0.404077	7.14425	-6.27337	2.24e-09	3.86e-08	10.9865
NRG1	-0.145017	6.33935	-6.2732	2.25e-09	3.86e-08	10.9856
CHRM1	-0.447635	7.13229	-6.27267	2.25e-09	3.87e-08	10.9829
ADCY1	-0.604953	10.1043	-6.27235	2.26e-09	3.87e-08	10.9812
C4orf32	0.146301	6.91364	6.27195	2.26e-09	3.88e-08	10.9791
PRPF31	0.224061	8.55259	6.27144	2.27e-09	3.89e-08	10.9765
SUPT4H1	-0.254105	7.96657	-6.27074	2.28e-09	3.9e-08	10.9729
RAB1B	-0.246217	6.67082	-6.26896	2.3e-09	3.93e-08	10.9637
ZNF787	0.480089	7.98549	6.26895	2.3e-09	3.93e-08	10.9636
SFRS2B	-0.27962	8.73937	-6.26785	2.31e-09	3.95e-08	10.958
WTIP	0.306403	6.9455	6.26776	2.31e-09	3.95e-08	10.9575
DCTN6	-0.202482	9.00062	-6.26688	2.32e-09	3.97e-08	10.9529
BTBD10	-0.588914	8.74815	-6.26642	2.33e-09	3.98e-08	10.9506
SRPK3	0.188256	6.53587	6.26546	2.34e-09	3.99e-08	10.9456
HISPPD2A	-0.27739	7.81436	-6.26513	2.35e-09	4e-08	10.9439
UCHL5	-0.501146	7.85274	-6.26483	2.35e-09	4e-08	10.9424
NLK	-0.59807	8.71435	-6.26464	2.35e-09	4e-08	10.9414
CEP135	0.178282	7.00808	6.26392	2.36e-09	4.02e-08	10.9377
RPS6KC1	-0.34886	8.35491	-6.26259	2.38e-09	4.04e-08	10.9308
LOC440157	0.635179	8.72833	6.2621	2.38e-09	4.05e-08	10.9283
HSPBAP1	0.186609	7.28358	6.26154	2.39e-09	4.06e-08	10.9254
COTL1	0.167245	6.84942	6.26068	2.4e-09	4.08e-08	10.921
C20orf191	0.221279	8.12352	6.2601	2.41e-09	4.09e-08	10.918
IL4R	0.568019	7.61288	6.25959	2.42e-09	4.1e-08	10.9154
MYL3	0.21597	6.55324	6.25949	2.42e-09	4.1e-08	10.9148
ECHDC2	0.407364	10.2147	6.25887	2.43e-09	4.11e-08	10.9117
RPS6KA1	0.365084	7.18772	6.25705	2.45e-09	4.15e-08	10.9023
VRK2	0.275471	6.82059	6.256	2.46e-09	4.17e-08	10.8968
ZZZ3	0.205697	8.62149	6.25441	2.48e-09	4.2e-08	10.8887
POTEF	-0.397402	11.1779	-6.25412	2.49e-09	4.2e-08	10.8872
ZCCHC14	0.229042	9.02445	6.25409	2.49e-09	4.2e-08	10.887
INA	-0.92265	10.1348	-6.25401	2.49e-09	4.2e-08	10.8866
CCL5	0.361911	7.29077	6.25216	2.51e-09	4.24e-08	10.8771
MUC20	0.152009	6.42051	6.25191	2.52e-09	4.24e-08	10.8758
PPA2	0.397923	12.2456	6.25126	2.53e-09	4.26e-08	10.8724
RAD51C	-0.336905	7.48134	-6.2494	2.55e-09	4.3e-08	10.8629
EPB41L3	-0.795383	10.1184	-6.24901	2.56e-09	4.3e-08	10.8608
FTSJD2	0.287161	8.0498	6.24886	2.56e-09	4.3e-08	10.8601
ZIK1	-0.107927	6.44249	-6.24668	2.59e-09	4.35e-08	10.8488
NRXN3	-0.369543	6.9492	-6.24666	2.59e-09	4.35e-08	10.8487
ZNF562	0.346914	8.30839	6.24439	2.62e-09	4.4e-08	10.837
C11orf49	-0.28272	7.09844	-6.2441	2.62e-09	4.4e-08	10.8355
LILRB1	0.292959	12.743	6.24286	2.64e-09	4.43e-08	10.8292
LOC729393	0.0867582	6.26821	6.24181	2.66e-09	4.45e-08	10.8238
ZNF845	0.202793	6.92568	6.24158	2.66e-09	4.45e-08	10.8226
LOC647340	-0.481914	10.1395	-6.24128	2.66e-09	4.46e-08	10.8211
PML	0.199746	6.64332	6.24088	2.67e-09	4.47e-08	10.819
MMP25	0.106798	6.34796	6.24046	2.68e-09	4.47e-08	10.8168
ELOVL4	-0.607395	9.58182	-6.24032	2.68e-09	4.47e-08	10.8161
ACTN2	-0.338281	6.91719	-6.23994	2.68e-09	4.48e-08	10.8141
ZNF175	0.273246	7.79481	6.23949	2.69e-09	4.49e-08	10.8118
HPCAL1	-0.426652	11.6116	-6.23937	2.69e-09	4.49e-08	10.8112
BAAT	-0.0972359	6.27045	-6.23932	2.69e-09	4.49e-08	10.811
SGK3	0.548838	8.3233	6.23928	2.69e-09	4.49e-08	10.8108
LPP	0.434732	10.2037	6.23917	2.69e-09	4.49e-08	10.8102
ADORA2A	0.368544	7.04862	6.23855	2.7e-09	4.5e-08	10.807
TRPS1	0.180212	6.80641	6.23632	2.74e-09	4.55e-08	10.7955
ANKRD46	-0.461832	9.87994	-6.23593	2.74e-09	4.56e-08	10.7935
TMEM91	0.417127	8.90522	6.23553	2.75e-09	4.56e-08	10.7915
FLJ45032	-0.108089	6.32991	-6.2352	2.75e-09	4.57e-08	10.7898
C15orf24	-0.351549	9.97952	-6.23242	2.79e-09	4.63e-08	10.7755
PREPL	-0.737657	10.9266	-6.23239	2.79e-09	4.63e-08	10.7753
EXOC6	-0.321353	7.87333	-6.23231	2.79e-09	4.63e-08	10.7749
SEMA4F	-0.346661	7.83974	-6.23229	2.79e-09	4.63e-08	10.7748
GOLSYN	-0.617652	10.3752	-6.23152	2.81e-09	4.64e-08	10.7708
CMAS	-0.466948	9.8537	-6.23146	2.81e-09	4.64e-08	10.7706
KPNA3	-0.419068	9.21764	-6.23074	2.82e-09	4.66e-08	10.7668
FAM188A	-0.352755	9.54104	-6.23036	2.82e-09	4.67e-08	10.7649
ARHGAP10	0.232535	7.03187	6.23016	2.83e-09	4.67e-08	10.7639
GADD45G	0.650451	8.48284	6.23008	2.83e-09	4.67e-08	10.7634
MGRN1	-0.451792	7.00759	-6.23005	2.83e-09	4.67e-08	10.7633
NPM2	-0.33887	7.42751	-6.22875	2.85e-09	4.69e-08	10.7566
NSUN5	0.388051	7.84748	6.22868	2.85e-09	4.69e-08	10.7562
MAPK6	-0.48021	9.24512	-6.22851	2.85e-09	4.69e-08	10.7554
LOC100132727	0.445965	12.1554	6.22849	2.85e-09	4.69e-08	10.7553
PLEKHM2	0.402786	11.1589	6.22841	2.85e-09	4.69e-08	10.7548
ENY2	-0.286208	9.10134	-6.22824	2.86e-09	4.69e-08	10.754
2022-03-03	0.260468	7.33567	6.22823	2.86e-09	4.69e-08	10.7539
JMJD8	0.303964	10.4972	6.22629	2.89e-09	4.74e-08	10.744
ZNF234	0.279119	7.47062	6.22579	2.89e-09	4.75e-08	10.7414
CLEC4G	-0.17129	6.61892	-6.22457	2.91e-09	4.78e-08	10.7351
ZIC3	0.229808	6.77276	6.2236	2.93e-09	4.8e-08	10.7301
PPP1R1C	0.0944804	6.31356	6.22262	2.94e-09	4.82e-08	10.7251
CA10	-0.443538	8.65383	-6.22249	2.94e-09	4.82e-08	10.7244
LOC644596	-0.245427	6.8463	-6.2224	2.95e-09	4.82e-08	10.724
CCDC110	-0.172284	6.4947	-6.22195	2.95e-09	4.83e-08	10.7217
TSPYL5	-0.496149	7.97595	-6.22046	2.98e-09	4.86e-08	10.714
NAPEPLD	-0.446027	8.45531	-6.22045	2.98e-09	4.86e-08	10.714
DNAJB2	0.378568	11.5632	6.22029	2.98e-09	4.86e-08	10.7132
PFDN4	-0.293899	7.57025	-6.21946	2.99e-09	4.88e-08	10.7089
FAM38A	0.556821	8.30411	6.21877	3e-09	4.9e-08	10.7054
WHSC2	0.14507	6.87886	6.21838	3.01e-09	4.91e-08	10.7034
LOC651881	0.0794603	6.40661	6.21725	3.03e-09	4.93e-08	10.6976
MT2A	0.627744	11.0019	6.21652	3.04e-09	4.95e-08	10.6938
BNIPL	0.250866	6.60001	6.21554	3.05e-09	4.97e-08	10.6888
SV2B	-0.85354	9.89139	-6.2152	3.06e-09	4.98e-08	10.687
NOVA1	-0.335021	7.56386	-6.21358	3.09e-09	5.02e-08	10.6787
AKAP13	0.210439	8.7422	6.21199	3.11e-09	5.06e-08	10.6706
MBLAC2	-0.449121	7.64523	-6.21175	3.12e-09	5.06e-08	10.6693
EIF2B1	-0.242097	7.73882	-6.2115	3.12e-09	5.07e-08	10.668
WRB	-0.501743	9.14254	-6.21131	3.12e-09	5.07e-08	10.6671
BARD1	0.254532	7.29406	6.21129	3.12e-09	5.07e-08	10.667
ALDOA	-0.568339	10.1314	-6.21115	3.13e-09	5.07e-08	10.6663
EPHA4	-0.880223	8.86088	-6.2107	3.13e-09	5.08e-08	10.6639
TMEM158	-0.408655	10.7329	-6.21023	3.14e-09	5.09e-08	10.6615
DRD1IP	-0.502282	10.9304	-6.20956	3.15e-09	5.1e-08	10.6581
LOC389662	0.112023	6.52712	6.20871	3.17e-09	5.12e-08	10.6537
PHF2	0.253331	8.05405	6.20821	3.18e-09	5.13e-08	10.6512
TLE2	0.343688	7.49099	6.20815	3.18e-09	5.13e-08	10.6509
ENO2	-0.574252	10.7526	-6.20787	3.18e-09	5.14e-08	10.6494
ZNF682	0.378607	12.2193	6.20709	3.2e-09	5.15e-08	10.6454
PRRG2	0.288746	6.64222	6.207	3.2e-09	5.15e-08	10.645
CDH20	0.189732	6.69453	6.20602	3.21e-09	5.18e-08	10.6399
LOC728368	-0.257188	12.9835	-6.2056	3.22e-09	5.19e-08	10.6378
LOC100128007	0.294791	6.72084	6.20352	3.26e-09	5.24e-08	10.6271
PPIAP19	0.1234	6.54329	6.20326	3.26e-09	5.25e-08	10.6258
TUSC2	-0.185809	7.37474	-6.20231	3.28e-09	5.27e-08	10.6209
SLC6A10P	0.459205	9.164	6.20176	3.29e-09	5.28e-08	10.6181
EIF2S3	-0.253273	9.45231	-6.20109	3.3e-09	5.29e-08	10.6147
LOC338667	0.150334	6.4459	6.20105	3.3e-09	5.29e-08	10.6145
NINL	0.213079	6.76778	6.20098	3.3e-09	5.29e-08	10.6141
IKBKE	0.09723	6.38963	6.19947	3.33e-09	5.33e-08	10.6064
KIF1C	0.511819	7.43067	6.19884	3.34e-09	5.35e-08	10.6032
C1orf35	0.145188	7.26906	6.19836	3.35e-09	5.36e-08	10.6007
SLC25A46	-0.417463	7.87387	-6.19809	3.35e-09	5.36e-08	10.5993
C4orf41	-0.394276	9.12583	-6.19783	3.36e-09	5.37e-08	10.598
FAM102B	-0.555904	8.43062	-6.19647	3.38e-09	5.4e-08	10.591
LOC653066	0.191448	6.83975	6.19593	3.39e-09	5.41e-08	10.5883
LOC100128062	0.439548	11.9459	6.19592	3.39e-09	5.41e-08	10.5882
CD68	0.573007	10.3115	6.19587	3.39e-09	5.41e-08	10.5879
ASPH	-0.345082	7.41395	-6.19571	3.39e-09	5.41e-08	10.5871
VASP	0.200157	6.71007	6.19519	3.4e-09	5.43e-08	10.5845
NUDT21	-0.534229	8.94255	-6.1945	3.42e-09	5.44e-08	10.5809
TCTN1	0.230894	7.88936	6.19375	3.43e-09	5.46e-08	10.5771
C1orf104	0.162826	6.53593	6.19314	3.44e-09	5.48e-08	10.574
C1QL3	-0.2311	6.6333	-6.19299	3.44e-09	5.48e-08	10.5732
EZH1	0.17303	6.62296	6.19265	3.45e-09	5.48e-08	10.5714
PTPLAD1	-0.43331	11.3496	-6.19241	3.45e-09	5.49e-08	10.5702
ALS2CR16	-0.149945	6.66611	-6.19211	3.46e-09	5.49e-08	10.5687
NADSYN1	0.213191	6.99128	6.19166	3.47e-09	5.5e-08	10.5664
OR14I1	-0.11964	6.38723	-6.19084	3.48e-09	5.53e-08	10.5622
CPSF3L	0.215978	7.28237	6.19046	3.49e-09	5.53e-08	10.5602
LAMC1	0.328715	8.9622	6.18982	3.5e-09	5.55e-08	10.557
EHD2	0.36412	7.03299	6.18929	3.51e-09	5.56e-08	10.5543
RHOU	0.385775	10.3301	6.1882	3.53e-09	5.59e-08	10.5487
AIMP2	-0.231496	8.49575	-6.18803	3.53e-09	5.59e-08	10.5478
LOC100130513	0.126894	6.39158	6.18801	3.54e-09	5.59e-08	10.5477
PAFAH1B1	-0.437426	10.6767	-6.18736	3.55e-09	5.61e-08	10.5444
CFHR1	0.102242	6.33729	6.18622	3.57e-09	5.64e-08	10.5385
C17orf67	0.217716	6.77687	6.18598	3.57e-09	5.64e-08	10.5373
NLRP8	0.520762	11.661	6.18546	3.58e-09	5.65e-08	10.5347
LOC653904	0.180253	6.55522	6.18511	3.59e-09	5.66e-08	10.5329
LOC401098	0.489485	10.8404	6.18471	3.6e-09	5.67e-08	10.5308
YTHDC2	-0.255173	6.90605	-6.18453	3.6e-09	5.67e-08	10.5299
CD63	0.308612	9.03706	6.18333	3.62e-09	5.71e-08	10.5238
LLPH	0.575367	9.83109	6.1824	3.64e-09	5.73e-08	10.519
TSGA14	-0.530062	7.39084	-6.18132	3.66e-09	5.76e-08	10.5135
EIF2AK4	0.632599	9.6034	6.18126	3.66e-09	5.76e-08	10.5132
SKP1A	-0.38629	10.7596	-6.18011	3.69e-09	5.79e-08	10.5073
BAI2	-0.303078	6.91916	-6.17999	3.69e-09	5.79e-08	10.5067
TMEM14A	-0.641056	8.51	-6.17895	3.71e-09	5.82e-08	10.5014
MAP2K1	-0.694921	9.83624	-6.17884	3.71e-09	5.82e-08	10.5008
KIAA1160	0.174204	7.65438	6.17729	3.74e-09	5.87e-08	10.4929
EBNA1BP2	-0.367517	9.59572	-6.17682	3.75e-09	5.88e-08	10.4905
LOC644684	-0.21896	7.80419	-6.17562	3.77e-09	5.91e-08	10.4844
MAGEH1	-0.412995	8.17065	-6.17521	3.78e-09	5.92e-08	10.4823
GNG2	-0.874034	8.1698	-6.17482	3.79e-09	5.93e-08	10.4803
CHRNA10	0.132341	6.52274	6.17468	3.79e-09	5.93e-08	10.4796
TMEM120A	0.3769	8.18154	6.17361	3.82e-09	5.96e-08	10.4741
LEP	0.646809	9.13638	6.17259	3.84e-09	5.99e-08	10.4689
PKN1	-0.241688	7.41781	-6.17253	3.84e-09	5.99e-08	10.4686
EIF4A2	-0.418404	13.0514	-6.16801	3.93e-09	6.13e-08	10.4455
PJA1	-0.490615	7.96513	-6.16759	3.94e-09	6.14e-08	10.4433
SNORA11E	0.162989	6.52982	6.16654	3.96e-09	6.17e-08	10.438
TUSC3	-0.598353	7.62389	-6.16614	3.97e-09	6.18e-08	10.4359
PRMT8	-0.209054	6.75793	-6.16509	3.99e-09	6.21e-08	10.4306
ABHD7	-0.537545	7.91244	-6.16476	4e-09	6.22e-08	10.4289
CDH13	-0.656569	7.77719	-6.16463	4e-09	6.22e-08	10.4282
PSMD10	-0.420322	9.46571	-6.16408	4.01e-09	6.24e-08	10.4255
VBP1	-0.343058	10.1025	-6.16332	4.03e-09	6.26e-08	10.4215
PHKA2	0.413985	8.62277	6.16199	4.06e-09	6.3e-08	10.4148
IER3IP1	-0.363672	7.79282	-6.16186	4.06e-09	6.3e-08	10.4141
MUL1	0.238148	8.85009	6.16178	4.06e-09	6.3e-08	10.4137
CRB1	0.179215	6.77027	6.16134	4.07e-09	6.31e-08	10.4115
LOC100128100	-0.235068	6.62851	-6.16119	4.07e-09	6.31e-08	10.4107
PIK3CD	0.198313	7.04531	6.16064	4.09e-09	6.33e-08	10.4079
LOC642367	0.283818	7.15038	6.16034	4.09e-09	6.33e-08	10.4063
CIRBP	-0.577654	10.418	-6.15954	4.11e-09	6.36e-08	10.4023
WDR23	0.451691	9.23652	6.15926	4.12e-09	6.36e-08	10.4008
ZNF738	0.481292	11.6955	6.15843	4.13e-09	6.39e-08	10.3966
GNB3	-0.176037	6.46138	-6.15576	4.19e-09	6.47e-08	10.383
HK1	-0.285211	11.9012	-6.15462	4.22e-09	6.51e-08	10.3772
C3orf31	-0.303258	7.58574	-6.15278	4.26e-09	6.57e-08	10.3678
KIF3A	-0.258896	6.81709	-6.15244	4.27e-09	6.58e-08	10.3661
SLC25A39	0.378615	10.0083	6.15132	4.29e-09	6.61e-08	10.3604
LOC730012	0.0997262	6.4035	6.15099	4.3e-09	6.62e-08	10.3587
DSEL	0.767654	7.76435	6.15072	4.31e-09	6.63e-08	10.3573
FRMD8	0.280647	8.06815	6.15057	4.31e-09	6.63e-08	10.3566
PTH2	-0.122091	6.38521	-6.14979	4.33e-09	6.65e-08	10.3526
TUG1	0.244695	11.0342	6.14918	4.34e-09	6.67e-08	10.3494
RNASEH2C	0.229767	7.31039	6.14916	4.34e-09	6.67e-08	10.3494
ZNF767	0.434285	7.79016	6.14883	4.35e-09	6.67e-08	10.3477
SUMO3	-0.3086	11.1396	-6.14876	4.35e-09	6.67e-08	10.3473
PRKCB1	-0.579794	10.6262	-6.14857	4.35e-09	6.68e-08	10.3463
SHMT2	0.300025	8.42218	6.14699	4.39e-09	6.73e-08	10.3383
SLC16A12	0.174476	13.2157	6.14651	4.4e-09	6.74e-08	10.3358
LOC100128781	0.284184	6.63576	6.14615	4.41e-09	6.75e-08	10.334
CAMTA2	-0.177512	6.54947	-6.14594	4.42e-09	6.76e-08	10.333
CLSTN3	-0.139843	6.3983	-6.14503	4.44e-09	6.79e-08	10.3283
MARS2	-0.212692	7.01238	-6.14284	4.49e-09	6.86e-08	10.3171
NRGN	-0.719902	11.0346	-6.14211	4.51e-09	6.88e-08	10.3135
SERINC1	-0.608592	10.2323	-6.14135	4.52e-09	6.91e-08	10.3096
PGRMC1	-0.625576	10.2717	-6.1409	4.53e-09	6.92e-08	10.3073
NOS3	0.443531	7.48344	6.14059	4.54e-09	6.93e-08	10.3057
CEP27	0.614123	10.5924	6.14028	4.55e-09	6.94e-08	10.3042
LOC646942	0.329419	10.0961	6.13987	4.56e-09	6.95e-08	10.302
C5orf39	0.214647	6.7813	6.13949	4.57e-09	6.96e-08	10.3001
SEMA6C	0.256887	7.38555	6.13718	4.62e-09	7.04e-08	10.2884
ZNF251	0.0729317	6.50336	6.13546	4.67e-09	7.1e-08	10.2796
KCMF1	-0.272266	7.37726	-6.13406	4.7e-09	7.15e-08	10.2725
RUFY1	0.137029	7.00441	6.13388	4.71e-09	7.15e-08	10.2716
ASAH2C	0.115309	6.45903	6.13368	4.71e-09	7.15e-08	10.2706
MLF1IP	-0.064571	6.24543	-6.13093	4.78e-09	7.26e-08	10.2566
LHPP	0.563577	10.4275	6.13077	4.78e-09	7.26e-08	10.2558
CDH10	-0.431074	9.91573	-6.13038	4.79e-09	7.27e-08	10.2538
GABRB2	-0.128257	6.36028	-6.13029	4.8e-09	7.27e-08	10.2533
POLR2L	0.209302	7.06555	6.12981	4.81e-09	7.28e-08	10.2509
ITGA8	0.306962	6.80574	6.12898	4.83e-09	7.31e-08	10.2467
LAS1L	0.292625	7.39058	6.12887	4.83e-09	7.31e-08	10.2461
KBTBD4	-0.176575	7.1407	-6.12735	4.87e-09	7.37e-08	10.2384
ATP1A1	-0.536942	11.6149	-6.12584	4.91e-09	7.42e-08	10.2307
TMEM178	-0.596306	10.4049	-6.12519	4.93e-09	7.44e-08	10.2274
KCTD5	0.221318	8.2267	6.12507	4.93e-09	7.44e-08	10.2268
WIPI2	0.290329	7.62019	6.12474	4.94e-09	7.45e-08	10.2251
ISG20	0.364601	7.40471	6.12408	4.95e-09	7.47e-08	10.2217
PPARA	0.181932	6.66353	6.12383	4.96e-09	7.48e-08	10.2205
GABBR2	-0.941969	10.8081	-6.12371	4.96e-09	7.48e-08	10.2199
ATP6V1H	-0.641995	9.25717	-6.12257	4.99e-09	7.52e-08	10.2141
ZBTB17	0.18381	7.23061	6.12215	5.01e-09	7.54e-08	10.2119
RUNX3	0.189367	6.77333	6.12128	5.03e-09	7.57e-08	10.2075
ARRB1	0.398384	7.71781	6.12097	5.04e-09	7.57e-08	10.2059
LOC100129952	-0.0795031	6.47039	-6.1202	5.06e-09	7.6e-08	10.202
ETV2	0.0998172	6.52649	6.11969	5.07e-09	7.62e-08	10.1995
GPR22	-0.455683	7.08908	-6.11962	5.07e-09	7.62e-08	10.1991
LOC100129602	0.0979201	6.33187	6.11909	5.09e-09	7.63e-08	10.1964
RAB11A	-0.260127	10.2334	-6.11798	5.12e-09	7.67e-08	10.1908
CCNH	-0.403659	7.68215	-6.11742	5.13e-09	7.69e-08	10.1879
TCF19	0.0687093	6.27311	6.11703	5.14e-09	7.7e-08	10.1859
FLJ46309	0.292992	12.6613	6.11386	5.23e-09	7.83e-08	10.1698
NPTN	-0.575411	11.9968	-6.11365	5.23e-09	7.83e-08	10.1688
BZW2	-0.433152	7.88939	-6.11351	5.24e-09	7.84e-08	10.1681
TRMT1	0.386379	8.2769	6.11271	5.26e-09	7.87e-08	10.164
P2RY11	0.397151	7.53607	6.11226	5.27e-09	7.88e-08	10.1617
DOCK3	-0.526959	8.40082	-6.11171	5.29e-09	7.9e-08	10.1589
LDOC1	-0.614238	8.43648	-6.10971	5.34e-09	7.98e-08	10.1488
IGSF8	-0.300711	6.86468	-6.10959	5.35e-09	7.98e-08	10.1482
IL10RB	0.337016	8.23044	6.10947	5.35e-09	7.98e-08	10.1476
UCHL1	-0.943018	10.5561	-6.10923	5.36e-09	7.99e-08	10.1464
ZNF233	-0.182215	6.62886	-6.10899	5.36e-09	7.99e-08	10.1452
LCLAT1	-0.242469	6.90308	-6.10791	5.39e-09	8.03e-08	10.1397
USP49	0.578557	10.6954	6.10773	5.4e-09	8.04e-08	10.1387
LOC643287	0.655111	8.77799	6.10584	5.45e-09	8.11e-08	10.1292
TRIM37	-0.654803	8.43232	-6.10555	5.46e-09	8.12e-08	10.1277
HOMER1	-0.432994	7.28586	-6.10496	5.48e-09	8.14e-08	10.1247
EIF4H	-0.419248	10.9828	-6.10486	5.48e-09	8.14e-08	10.1242
RABEPK	-0.174583	9.76861	-6.1035	5.52e-09	8.2e-08	10.1173
LDLRAD3	0.154762	6.53207	6.10252	5.55e-09	8.23e-08	10.1123
FLJ10213	0.239851	7.52188	6.10129	5.59e-09	8.28e-08	10.1061
MTIF3	0.235147	9.06461	6.10058	5.61e-09	8.31e-08	10.1025
ADO	-0.323624	9.00516	-6.09999	5.62e-09	8.33e-08	10.0995
RASGRP2	0.185199	6.97436	6.09968	5.63e-09	8.34e-08	10.0979
LOC100134584	0.196338	7.27994	6.09953	5.64e-09	8.34e-08	10.0972
PH-4	-0.243177	6.49236	-6.09724	5.71e-09	8.44e-08	10.0856
LOC441737	0.22002	6.50192	6.0968	5.72e-09	8.45e-08	10.0833
EXTL2	-0.53893	8.26424	-6.09644	5.73e-09	8.47e-08	10.0815
LZTFL1	-0.458489	8.59289	-6.09522	5.77e-09	8.52e-08	10.0753
CCNJL	0.0978547	6.38514	6.09329	5.82e-09	8.6e-08	10.0656
GRN	0.179024	7.03857	6.0923	5.86e-09	8.64e-08	10.0605
FAM102A	0.406747	8.48787	6.09229	5.86e-09	8.64e-08	10.0605
BLZF1	0.374517	12.4309	6.09085	5.9e-09	8.69e-08	10.0532
LOC652669	0.0759864	6.34922	6.09074	5.9e-09	8.69e-08	10.0527
NRIP1	-0.216178	8.42336	-6.09073	5.9e-09	8.69e-08	10.0526
C1orf149	-0.375108	7.42449	-6.09059	5.91e-09	8.69e-08	10.0519
APLP2	-0.35996	8.11776	-6.09049	5.91e-09	8.69e-08	10.0514
SNRPA1	-0.263924	9.37909	-6.08971	5.94e-09	8.73e-08	10.0475
PFKFB1	-0.058123	6.24229	-6.08878	5.96e-09	8.76e-08	10.0428
HNRPK	-0.550854	9.8855	-6.08774	6e-09	8.81e-08	10.0375
LOC100132705	0.195188	6.81947	6.08743	6.01e-09	8.82e-08	10.0359
VPS35	-0.600872	10.0404	-6.08708	6.02e-09	8.83e-08	10.0342
IFI27L2	0.383938	9.20777	6.08699	6.02e-09	8.83e-08	10.0337
URB1	0.147646	7.01737	6.08695	6.02e-09	8.83e-08	10.0335
C9orf130	0.662228	9.51612	6.08583	6.06e-09	8.87e-08	10.0278
MED11	0.0820133	6.57172	6.08411	6.11e-09	8.95e-08	10.0191
VTA1	-0.338811	7.2819	-6.08381	6.12e-09	8.96e-08	10.0176
RSL24D1	-0.249157	10.3799	-6.07974	6.25e-09	9.14e-08	9.99699
MTMR7	-0.430641	7.95796	-6.0797	6.26e-09	9.14e-08	9.9968
GAD2	-0.606887	7.54164	-6.07857	6.29e-09	9.19e-08	9.99111
ATG4A	0.147586	7.08581	6.07776	6.32e-09	9.23e-08	9.987
SDHA	-0.285078	9.02509	-6.07767	6.32e-09	9.23e-08	9.98655
ATP1B1	-0.8087	11.7173	-6.07635	6.37e-09	9.29e-08	9.9799
LOC645321	0.539272	7.07586	6.07588	6.38e-09	9.31e-08	9.97751
LOC649613	0.0677434	6.32216	6.0738	6.45e-09	9.4e-08	9.96697
C2orf68	0.139708	6.66591	6.07356	6.46e-09	9.41e-08	9.96576
LOC100129580	0.105117	6.41256	6.0733	6.47e-09	9.42e-08	9.96447
TXNL4A	-0.204157	6.51495	-6.07292	6.48e-09	9.43e-08	9.96252
LRRTM1	-0.398957	7.20137	-6.07178	6.52e-09	9.48e-08	9.9568
LPHN1	-0.736233	9.05311	-6.07142	6.53e-09	9.5e-08	9.95499
EIF1B	-0.554519	10.1674	-6.07039	6.57e-09	9.54e-08	9.94974
ATHL1	0.247508	6.69853	6.07012	6.58e-09	9.55e-08	9.94841
ARAP2	0.433294	7.24652	6.07008	6.58e-09	9.55e-08	9.94819
PLK5P	0.541389	7.5927	6.06923	6.61e-09	9.59e-08	9.94388
TNFRSF10A	0.107681	6.4603	6.06913	6.61e-09	9.59e-08	9.9434
RFX2	0.25092	6.90049	6.06763	6.66e-09	9.66e-08	9.93581
C12orf76	-0.367668	9.34136	-6.06623	6.71e-09	9.72e-08	9.92877
TUBA4A	-0.533539	10.035	-6.06601	6.72e-09	9.73e-08	9.92766
PDE1B	-0.432717	7.73217	-6.06598	6.72e-09	9.73e-08	9.92747
NAV3	-0.464492	7.78286	-6.06588	6.72e-09	9.73e-08	9.92701
RPUSD3	-0.212757	7.42057	-6.0649	6.76e-09	9.77e-08	9.92202
RASGRP1	-0.45168	7.68716	-6.0648	6.76e-09	9.77e-08	9.92153
MTCP1	0.248592	8.73456	6.06385	6.8e-09	9.81e-08	9.91671
[truncated: 26,861 more rows]
